# Supplementary material for: The effect of SSRIs on fear learning: a systematic review and meta-analysis
Source: Psychopharmacology (Berl). 2023 Feb 27;240(11):2335–59. doi: 10.1007/s00213-023-06333-7 (PMC10593621; doi:10.1007/s00213-023-06333-7)
Supplement: Supplementary file 3 — Supplementary file3 (XLSX 143 KB) [file 213_2023_6333_MOESM3_ESM.xlsx]

## Sheet: General information
The effect of SSRIs on fear learning: a systematic review and meta-analysis
Psychopharmacology
Elise J Heesbeen, Elisabeth Y Bijlsma, Monika Verdouw, Caspar van Lissa, Carlijn Hooijmans, Lucianne Groenink
Corresponding author: Lucianne Groenink, l.groenink@uu.nl
Supplementary file S3. Complete overview of study characteristics of the included studies and risk of bias data
Abbreviations			Genetic models
Y	Yes		VGV 5-HT2CR	Mouse model with overexpressed brain 5-HT2CR
N	No		Pdcd1-/-	Knockout mouse model that lacks the inhibitory co-receptor PD-1
?	Unclear		MeCP2-308	Mouse model which expresses a truncated form of methyl-CpG-binding protein 2 (MeCP2) gene
NR	Not reported		3xTgAD	Triple-transgenic mouse model of Alzheimer's disease, exhibiting both Abeta and tau pathology
M	Male		Zfpm1CKO	Conditional knockout mouse model of Zfpm1 in rhombomere 1, an embryonic hindbrain segement in which serotonin neurons are derived
F	Female
IG	Intragastrically
IP	Intraperitoneally
PO	Per os
IV	Intravenously
SC	Subcutaneously
IC	Intracranially
CeA	Central amygdala
BNST	Bed nucleus of the stria terminalis
USV	Ultrasonic vocalization
SEM	Standard error of the mean
SD	Standard deviation
AA	Analgesics and anesthetics

## Sheet: Study characteristics + outcome
	Study ID				Animal model characteristics			Animal/human model characteristics						SSRI treatment						Outcome measures																		Meta-analyses data
Article code	Title	All authors	Year	PubMed link	Housing	Time of test	Day/night schedule	Species	Strain/race	Age at test	(Bodyweight at test)	Sex	Disease (induction)	Type of SSRI	Dose (mg/kg)	Frequency	Route	Timing	Test duration	Most effective dose outcome is based on	Type of test	Type of behaviour	Acquisition learning (to cue)	Acquisition learning (to context)	Acquisition learning/retrieval (to cue)	Acquisition learnin/retrieval (to context)	Acquisition retrieval (to cue)	Acquisition retrieval (to context)	Exctinction learning (to cue)	Extinction learning (to context)	Extinction learning/retrieval (to cue)	Extinction learning/retrieval (to context)	Extinction retrieval (to cue)	Extinction retrieval (to context)	Overlap acquisition learning and retrieval	Overlap extinction learning and retrieval	Overlap acquisition and extinction learning and retrieval	Mean experimental group	SEM experimental group	SD experimental group	Number of animals in intervention group	Mean control group	SEM control group	SD control group	Number of animals in control group	SEM or SD	Figure(s)/table(s)	Sensitivity analysis
Aguiar 2013	Fluoxetine reduces periodontal disease progression in a conditioned fear stress model in rats	J. C. A. Aguiar, E. P. P. Gomes, T. Fonseca-Silva, N.A. Velloso, L. T. Vieira, M.F. Fernandes, S. H. S. Santos, J.F.R. Neto, A. M. B. De-Paula, A.L.S.Guimarães	2013	https://pubmed.ncbi.nlm.nih.gov/23425324/	Group	NR	Normal	Rat	Wistar	NR	300g	M	None	Fluoxetine	20	Chronic [daily, 19x]	IG	Before, during and after acquisition learning	3 min	20	Conditioned freezing	Freezing (#)	=															22.33	2.86	5.72	4	27.07	1.185	2.37	4	SD	Table 1	AA; periodontal ligature & pain; inflammatory periodontal disease
Archer 1982	Serotonin and fear retention in the rat	Trevor Archer	1982	https://pubmed.ncbi.nlm.nih.gov/7096685/	Group	Passive	Normal	Rat	Sprague-Dawley	60-70 days	NR	M	None	Fluoxetine	10	Acute	IP	Before acquisition learning	10 min	10	Conditioned freezing	Latency to cross (s)		=														600	NR	NR	8	600	NR	NR	8	NR	Figure 7
Archer 1984	The effect of acute zimeldine and alaproclate administration on the acquisition of two-way active avoidance: Comparison with other antidepressant agents, test of selectivity and sub-chronic studies	Trevor Archer, Sven-Ove Ogren, Giiran Johansson, and Svante B. Ross	1984	https://pubmed.ncbi.nlm.nih.gov/6239299/	Group	NR	Normal	Rat	Sprague-Dawley	[55-65 days]	[250-300g]	M	None	Fluoxetine	5; 10; 20	Acute	NR	Before acquisition learning	NR	20	Active avoidance	Conditioned avoidance response (%)		<														14.29	NR	NR	7 to 8	57.14	NR	NR	8	NR	Figure 3
Archer 1984	The effect of acute zimeldine and alaproclate administration on the acquisition of two-way active avoidance: Comparison with other antidepressant agents, test of selectivity and sub-chronic studies	Trevor Archer, Sven-Ove Ogren, Giiran Johansson, and Svante B. Ross	1984	https://pubmed.ncbi.nlm.nih.gov/6239299/	Group	NR	Normal	Rat	Sprague-Dawley	[55-65 days]	[250-300g]	M	None	Citalopram	5; 10; 20	Acute	NR	Before acquisition learning	NR	20	Active avoidance	Conditioned avoidance response (%)		<														9.44	NR	NR	7 to 8	58.89	NR	NR	8	NR	Figure 3
Archer 1984	The effect of acute zimeldine and alaproclate administration on the acquisition of two-way active avoidance: Comparison with other antidepressant agents, test of selectivity and sub-chronic studies	Trevor Archer, Sven-Ove Ogren, Giiran Johansson, and Svante B. Ross	1984	https://pubmed.ncbi.nlm.nih.gov/6239299/	Group	NR	Normal	Rat	Sprague-Dawley	[55-65 days]	[250-300g]	M	None	Fluvoxamine	5; 10; 20	Acute	NR	Before acquisition learning	NR	10	Active avoidance	Conditioned avoidance response (%)		=														40.3	NR	NR	7 to 8	58.89	NR	NR	8	NR	Figure 3
Bentefour 2015	Effects of paroxetine on PTSD-like symptoms in mice	Yassine Bentefour, Mohamed Bennis, René Garcia, Saadia Ba M’hamed	2015	https://pubmed.ncbi.nlm.nih.gov/25585683/	Group	Passive	Normal	Mouse	Swiss	[2-3 months]	NR	M	None	Paroxetine	8	Chronic [daily, 7x]	NR	Before acquisition retrieval	1 min	8	Conditioned freezing	Freezing (%)						<										16.17	2.67		7	66.5	8.33		7	SEM	Figure 5C
Beulig 2008	Fish on Prozac: Effect of Serotonin Reuptake Inhibitors on Cognition inGoldfish	Alfred Beulig and Jonathan Fowler	2008	https://pubmed.ncbi.nlm.nih.gov/18410181/	Group	NR	NR	Common goldfish	"comet"	NR	[16.5 -18.5g]	NR	None	Fluoxetine	81 ug/L	Chronic [daily, NR]	PO (drinking water)	Before acquisition learning	NR	81 ug/L	Active avoidance	Avoids	=															21.9608	3.92157	15.1882	15	24.3137	4.5098	17.4664	15	SD	Figure 2
Bijlsma 2015	Lifelong disturbance of serotonin transporterfunctioning results in fear learningdeficits: Reversal by blockadeof CRF1receptors	Elisabeth Y. Bijlsma, Hendrikus Hendriksen, Johanna M.P. Baas, Mark J. Millan, Lucianne Groenink	2015	https://pubmed.ncbi.nlm.nih.gov/26302762/	Group	Passive	Normal	Rat	Wistar	NR	NR	M	None	Paroxetine	10; 20	Acute	PO	Before acquisition learning	NR	10	Fear potentiated startle	Startle amplitude	=															1117.24	186.21		11 to 12	744.83	82.76		11 to 12	SEM	Figure 3A
Bijlsma 2015	Lifelong disturbance of serotonin transporterfunctioning results in fear learningdeficits: Reversal by blockadeof CRF1receptors	Elisabeth Y. Bijlsma, Hendrikus Hendriksen, Johanna M.P. Baas, Mark J. Millan, Lucianne Groenink	2015	https://pubmed.ncbi.nlm.nih.gov/26302762/	Group	Passive	Normal	Rat	Wistar	NR	NR	M	None	Paroxetine	10; 20	Acute	PO	Before acquisition retrieval	NR	20	Fear potentiated startle	Startle amplitude					=											2560.61	439.394		11 to 12	1863.64	409.091		11 to 12	SEM	Figure 3B
Bijlsma 2015	Lifelong disturbance of serotonin transporterfunctioning results in fear learningdeficits: Reversal by blockadeof CRF1receptors	Elisabeth Y. Bijlsma, Hendrikus Hendriksen, Johanna M.P. Baas, Mark J. Millan, Lucianne Groenink	2015	https://pubmed.ncbi.nlm.nih.gov/26302762/	Group	Passive	Normal	Rat	Wistar	NR	NR	M	None	Paroxetine	10; 20	Chronic [daily, 21x]	PO	Before acquisition learning	NR	10	Fear potentiated startle	Startle amplitude	=															1241.38	206.9		11 to 12	1365.52	227.59		11 to 12	SEM	Figure 3C
Bijlsma 2015	Lifelong disturbance of serotonin transporterfunctioning results in fear learningdeficits: Reversal by blockadeof CRF1receptors	Elisabeth Y. Bijlsma, Hendrikus Hendriksen, Johanna M.P. Baas, Mark J. Millan, Lucianne Groenink	2015	https://pubmed.ncbi.nlm.nih.gov/26302762/	Group	Passive	Normal	Rat	Wistar	NR	NR	M	None	Paroxetine	10; 20	Chronic [daily, 21x]	PO	Before acquisition retrieval	NR	10	Fear potentiated startle	Startle amplitude					=											1824.32	425.68		11 to 12	1388.51	233.11		11 to 12	SEM	Figure 3D
Bui 2013	Two weeks of pretreatment with escitalopram facilitates extinctionlearning in healthy individuals	Eric Bui, Scott P. Orr, Ryan J. Jacoby, Aparna Keshaviah, Nicole J. LeBlanc, Mohammed R. Milad, Mark H. Pollack and Naomi M. Simon	2013	https://pubmed.ncbi.nlm.nih.gov/23776033/	NR	NR	NR	Human	Mixed	18 - 75 years	NR	Mixed	None	Escitalopram	10 mg/day	Chronic [daily, 14x]	Pill	Before en during acquisition learning and extinction learning & retrieval	NR	10 mg/day	Conditioned freezing	Skin conductance	=															0.685	0.104	0.441235	18	0.856	0.099	0.442741	20	SEM	Table 3, trial 3
Bui 2013	Two weeks of pretreatment with escitalopram facilitates extinctionlearning in healthy individuals	Eric Bui, Scott P. Orr, Ryan J. Jacoby, Aparna Keshaviah, Nicole J. LeBlanc, Mohammed R. Milad, Mark H. Pollack and Naomi M. Simon	2013	https://pubmed.ncbi.nlm.nih.gov/23776033/	NR	NR	NR	Human	Mixed	18 - 75 years	NR	Mixed	None	Escitalopram	10 mg/day	Chronic [daily, 14x]	Pill	Before en during acquisition learning and extinction learning & retrieval	NR	10 mg/day	Conditioned freezing	Skin conductance							>								YES	0.52	0.124	0.526087	18	0.787	0.117	0.52324	20	SEM	Table 3, trial 3	Confounded measurement
Bui 2013	Two weeks of pretreatment with escitalopram facilitates extinctionlearning in healthy individuals	Eric Bui, Scott P. Orr, Ryan J. Jacoby, Aparna Keshaviah, Nicole J. LeBlanc, Mohammed R. Milad, Mark H. Pollack and Naomi M. Simon	2013	https://pubmed.ncbi.nlm.nih.gov/23776033/	NR	NR	NR	Human	Mixed	18 - 75 years	NR	Mixed	None	Escitalopram	10 mg/day	Chronic [daily, 14x]	Pill	Before en during acquisition learning and extinction learning & retrieval	NR	10 mg/day	Conditioned freezing	Skin conductance											=				YES	0.62	0.103	0.436992	18	0.272	0.097	0.433797	20	SEM	Table 3, trial 3	Confounded measurement
Burghardt 2004	The Selective Serotonin Reuptake Inhibitor CitalopramIncreases Fear After Acute Treatment but Reduces Fearwith Chronic Treatment: A Comparison withTianeptine	Nesha S. Burghardt, Gregory M. Sullivan, Bruce S. McEwen, Jack M. Gorman, and Joseph E. LeDoux	2004	https://pubmed.ncbi.nlm.nih.gov/15184036/	Single	NR	NR	Rat	Sprague-Dawley	NR	350-400g	M	None	Citalopram	10	Acute	IP	Before acquisition learning	21 min 20 sec	10	Conditioned freezing	Freezing (%)	>															48.91	6.52	19.56	9	16.3	8.15	24.45	9	SEM	Figure 1B
Burghardt 2004	The Selective Serotonin Reuptake Inhibitor CitalopramIncreases Fear After Acute Treatment but Reduces Fearwith Chronic Treatment: A Comparison withTianeptine	Nesha S. Burghardt, Gregory M. Sullivan, Bruce S. McEwen, Jack M. Gorman, and Joseph E. LeDoux	2004	https://pubmed.ncbi.nlm.nih.gov/15184036/	Single	NR	NR	Rat	Sprague-Dawley	NR	350-400g	M	None	Citalopram	10	Acute	IP	Before acquisition learning	21 min 20 sec	10	Conditioned freezing	Freezing (%)			>													59.633	5.50459	16.5138	9	36.6972	6.42202	19.2661	9	SEM	Figure 1D
Burghardt 2004	The Selective Serotonin Reuptake Inhibitor CitalopramIncreases Fear After Acute Treatment but Reduces Fearwith Chronic Treatment: A Comparison withTianeptine	Nesha S. Burghardt, Gregory M. Sullivan, Bruce S. McEwen, Jack M. Gorman, and Joseph E. LeDoux	2004	https://pubmed.ncbi.nlm.nih.gov/15184036/	Single	NR	NR	Rat	Sprague-Dawley	NR	350-400g	M	None	Citalopram	10	Chronic [daily, 22x]	IP	Before acquisition learning	21 min 20 sec	10	Conditioned freezing	Freezing (%)	=															18.95	9.47	29.9468	10	18.95	9.47	28.41	9	SEM	Figure 3B
Burghardt 2004	The Selective Serotonin Reuptake Inhibitor CitalopramIncreases Fear After Acute Treatment but Reduces Fearwith Chronic Treatment: A Comparison withTianeptine	Nesha S. Burghardt, Gregory M. Sullivan, Bruce S. McEwen, Jack M. Gorman, and Joseph E. LeDoux	2004	https://pubmed.ncbi.nlm.nih.gov/15184036/	Single	NR	NR	Rat	Sprague-Dawley	NR	350-400g	M	None	Citalopram	10	Chronic [daily, 22x]	IP	Before acquisition learning	21 min 20 sec	10	Conditioned freezing	Freezing (%)			>													16.09	2.87	9.07574	10	31.03	4.02	12.06	9	SEM	Figure 3D
Burghardt 2007	Acute SSRIs Increase Conditioned Fear Expression: Blockade with a 5-HT2C Receptor Antagonist	N.S. Burghardt, D.E.A. Bush, B.S. McEwen, and J.E. LeDoux	2007	https://pubmed.ncbi.nlm.nih.gov/17524369/	Single	NR	NR	Rat	Sprague-Dawley	NR	[350-400g]	M	None	Citalopram	10	Acute	NR	Before acquisition retrieval	NR	10	Conditioned freezing	Freezing (%)					>											58.02	7.25	24.0455	11	24.81	4.58	13.74	9	SEM	Figure 1D
Burghardt 2007	Acute SSRIs Increase Conditioned Fear Expression: Blockade with a 5-HT2C Receptor Antagonist	N.S. Burghardt, D.E.A. Bush, B.S. McEwen, and J.E. LeDoux	2007	https://pubmed.ncbi.nlm.nih.gov/17524369/	Single	NR	NR	Rat	Sprague-Dawley	NR	[350-400g]	M	None	Fluoxetine	10	Acute	NR	Before acquisition retrieval	NR	10	Conditioned freezing	Freezing (%)					>											58.33	6.52	19.56	9	31.16	6.52	21.6244	11	SEM	Figure 1G
Burghardt 2013	Chronic Antidepressant Treatment Impairs the Acquisition ofFear Extinction	Nesha S. Burghardta, Torfi Sigurdsson, Jack M. Gorman, Bruce S. McEwen, and Joseph E. LeDoux	2013	https://pubmed.ncbi.nlm.nih.gov/23260230/	Single	NR	NR	Rat	Sprague-Dawley	NR	[280-310g]	M	None	Citalopram	10	Chronic [daily, 9x]	IP	Before extinction learning	NR	10	Conditioned freezing	Freezing (%)							=									46.81	4.79	20.8791	19	37.77	3.72	18.2242	24	SEM	Figure 1F
Burghardt 2013	Chronic Antidepressant Treatment Impairs the Acquisition ofFear Extinction	Nesha S. Burghardta, Torfi Sigurdsson, Jack M. Gorman, Bruce S. McEwen, and Joseph E. LeDoux	2013	https://pubmed.ncbi.nlm.nih.gov/23260230/	Single	NR	NR	Rat	Sprague-Dawley	NR	[280-310g]	M	None	Citalopram	10	Chronic [daily, 22x]	IP	Before extinction learning	NR	10	Conditioned freezing	Freezing (%)							>									51.06	6.38	24.7096	15	25.53	4.26	15.9395	14	SEM	Figure 1C
Burhans 2013	Subacute fluoxetine enhances conditioned responding andconditioning-specific reflex modification of the rabbit nictitatingmembrane response: implications for drug treatment withselective serotonin reuptake inhibitors	Lauren B. Burhans, Carrie A. Smith-Bell, and Bernard G. Schreurs	2013	https://pubmed.ncbi.nlm.nih.gov/23263485/	Single	NR	NR	Rabbit	New Zealand White	[2-3 months]	[2,0-2,2 kg]	M	None	Fluoxetine	0,03;0,3;3	Subchronic [daily, 5x]	IV	Before acquisition retrieval	NR	3	Conditioned freezing	Conditioned response (%)					>											78.7879	10.9091	34.4976	10	50.6061	13.6364	43.122	10	SEM	Figure 6
Camp 2012	Genetic Strain Differences in Learned Fear Inhibition Associated with Variation in Neuroendocrine, Autonomic, and Amygdala Dendritic Phenotypes	Marguerite C Camp, Kathryn P MacPherson, Lauren Lederle, Carolyn Graybeal, Stefano Gaburro, Lauren M DeBrouse, Jessica L Ihne, Javier A Bravo, Richard M O’Connor, Stephane Ciocchi, Cara L Wellman, Andreas Lüthi, John F Cryan, Nicolas Singewald, Andrew Holmes	2012	https://pubmed.ncbi.nlm.nih.gov/22334122/	Group	NR	Normal	Mouse	S1	[8 weeks]	NR	M	None	Fluoxetine	10	Chronic [daily, 23x]	PO (drinking water)	During acquisition & extinction learning	280 s	10	Conditioned freezing	Freezing (%)		<														46.9512	6.70732	18.9712	8	64.0244	4.87805	13.7972	8	SEM	Figure 2B
Camp 2012	Genetic Strain Differences in Learned Fear Inhibition Associated with Variation in Neuroendocrine, Autonomic, and Amygdala Dendritic Phenotypes	Marguerite C Camp, Kathryn P MacPherson, Lauren Lederle, Carolyn Graybeal, Stefano Gaburro, Lauren M DeBrouse, Jessica L Ihne, Javier A Bravo, Richard M O’Connor, Stephane Ciocchi, Cara L Wellman, Andreas Lüthi, John F Cryan, Nicolas Singewald, Andrew Holmes	2012	https://pubmed.ncbi.nlm.nih.gov/22334122/	Group	NR	Normal	Mouse	B6	[8 weeks]	NR	M	None	Fluoxetine	10	Chronic [daily, 23x]	PO (drinking water)	During acquisition & extinction learning	280 s	10	Conditioned freezing	Freezing (%)		<														57.9268	4.87805	13.7972	8	64.6341	5.4878	15.5219	8	SEM	Figure 2B
Camp 2012	Genetic Strain Differences in Learned Fear Inhibition Associated with Variation in Neuroendocrine, Autonomic, and Amygdala Dendritic Phenotypes	Marguerite C Camp, Kathryn P MacPherson, Lauren Lederle, Carolyn Graybeal, Stefano Gaburro, Lauren M DeBrouse, Jessica L Ihne, Javier A Bravo, Richard M O’Connor, Stephane Ciocchi, Cara L Wellman, Andreas Lüthi, John F Cryan, Nicolas Singewald, Andrew Holmes	2012	https://pubmed.ncbi.nlm.nih.gov/22334122/	Group	NR	Normal	Mouse	S1	[8 weeks]	NR	M	None	Fluoxetine	10	Chronic [daily, 23x]	PO (drinking water)	During acquisition & extinction learning	280 s	10	Conditioned freezing	Freezing (%)								>							YES	63.4146	4.87805	13.7972	8	45.7317	6.09756	17.2465	8	SEM	Figure 2B	Confounded measurement
Camp 2012	Genetic Strain Differences in Learned Fear Inhibition Associated with Variation in Neuroendocrine, Autonomic, and Amygdala Dendritic Phenotypes	Marguerite C Camp, Kathryn P MacPherson, Lauren Lederle, Carolyn Graybeal, Stefano Gaburro, Lauren M DeBrouse, Jessica L Ihne, Javier A Bravo, Richard M O’Connor, Stephane Ciocchi, Cara L Wellman, Andreas Lüthi, John F Cryan, Nicolas Singewald, Andrew Holmes	2012	https://pubmed.ncbi.nlm.nih.gov/22334122/	Group	NR	Normal	Mouse	B6	[8 weeks]	NR	M	None	Fluoxetine	10	Chronic [daily, 23x]	PO (drinking water)	During acquisition & extinction learning	280 s	10	Conditioned freezing	Freezing (%)								<				<			YES	10.3659	2.43902	6.8986	8	17.6829	3.04878	8.62325	8	SEM	Figure 2B	Confounded measurement
Camp 2012	Genetic Strain Differences in Learned Fear Inhibition Associated with Variation in Neuroendocrine, Autonomic, and Amygdala Dendritic Phenotypes	Marguerite C Camp, Kathryn P MacPherson, Lauren Lederle, Carolyn Graybeal, Stefano Gaburro, Lauren M DeBrouse, Jessica L Ihne, Javier A Bravo, Richard M O’Connor, Stephane Ciocchi, Cara L Wellman, Andreas Lüthi, John F Cryan, Nicolas Singewald, Andrew Holmes	2012	https://pubmed.ncbi.nlm.nih.gov/22334122/	Group	NR	Normal	Mouse	S1	[8 weeks]	NR	M	None	Fluoxetine	10	Chronic [daily, 23x]	PO (drinking water)	During acquisition & extinction learning	280 s	10	Conditioned freezing	Freezing (%)												=			YES	32.36	4.77	13.4916	8	55.18	6.52	18.4413	8	SEM	Figure 2C	Confounded measurement
Camp 2012	Genetic Strain Differences in Learned Fear Inhibition Associated with Variation in Neuroendocrine, Autonomic, and Amygdala Dendritic Phenotypes	Marguerite C Camp, Kathryn P MacPherson, Lauren Lederle, Carolyn Graybeal, Stefano Gaburro, Lauren M DeBrouse, Jessica L Ihne, Javier A Bravo, Richard M O’Connor, Stephane Ciocchi, Cara L Wellman, Andreas Lüthi, John F Cryan, Nicolas Singewald, Andrew Holmes	2012	https://pubmed.ncbi.nlm.nih.gov/22334122/	Group	NR	Normal	Mouse	B6	[8 weeks]	NR	M	None	Fluoxetine	10	Chronic [daily, 23x]	PO (drinking water)	During acquisition & extinction learning	280 s	10	Conditioned freezing	Freezing (%)															YES	33.86	6.77	19.1485	8	31.1	3.51	9.92778	8	SEM	Figure 2C	Confounded measurement
Camp 2012	Genetic Strain Differences in Learned Fear Inhibition Associated with Variation in Neuroendocrine, Autonomic, and Amygdala Dendritic Phenotypes	Marguerite C Camp, Kathryn P MacPherson, Lauren Lederle, Carolyn Graybeal, Stefano Gaburro, Lauren M DeBrouse, Jessica L Ihne, Javier A Bravo, Richard M O’Connor, Stephane Ciocchi, Cara L Wellman, Andreas Lüthi, John F Cryan, Nicolas Singewald, Andrew Holmes	2012	https://pubmed.ncbi.nlm.nih.gov/22334122/	Group	NR	Normal	Mouse	S1	[8 weeks]	NR	M	None	Fluoxetine	10	Chronic [daily, 23x]	PO (drinking water)	During extinction learning and retrieval	280 s	10	Conditioned freezing	Freezing (%)								<								41.4634	5.4878	15.5219	8	60.3659	7.0122	19.8335	8	SEM	Figure 2E
Camp 2012	Genetic Strain Differences in Learned Fear Inhibition Associated with Variation in Neuroendocrine, Autonomic, and Amygdala Dendritic Phenotypes	Marguerite C Camp, Kathryn P MacPherson, Lauren Lederle, Carolyn Graybeal, Stefano Gaburro, Lauren M DeBrouse, Jessica L Ihne, Javier A Bravo, Richard M O’Connor, Stephane Ciocchi, Cara L Wellman, Andreas Lüthi, John F Cryan, Nicolas Singewald, Andrew Holmes	2012	https://pubmed.ncbi.nlm.nih.gov/22334122/	Group	NR	Normal	Mouse	B6	[8 weeks]	NR	M	None	Fluoxetine	10	Chronic [daily, 23x]	PO (drinking water)	During extinction learning and retrieval	280 s	10	Conditioned freezing	Freezing (%)								<								10.3659	3.65854	10.3479	8	24.3902	3.04878	8.62325	8	SEM	Figure 2E
Camp 2012	Genetic Strain Differences in Learned Fear Inhibition Associated with Variation in Neuroendocrine, Autonomic, and Amygdala Dendritic Phenotypes	Marguerite C Camp, Kathryn P MacPherson, Lauren Lederle, Carolyn Graybeal, Stefano Gaburro, Lauren M DeBrouse, Jessica L Ihne, Javier A Bravo, Richard M O’Connor, Stephane Ciocchi, Cara L Wellman, Andreas Lüthi, John F Cryan, Nicolas Singewald, Andrew Holmes	2012	https://pubmed.ncbi.nlm.nih.gov/22334122/	Group	NR	Normal	Mouse	S1	[8 weeks]	NR	M	None	Fluoxetine	10	Chronic [daily, 23x]	PO (drinking water)	During extinction learning and retrieval	280 s	10	Conditioned freezing	Freezing (%)												<		YES		24.66	6.29	16.6418	7	60.91	3.78	10.0009	7	SEM	Figure 2F	Confounded measurement
Camp 2012	Genetic Strain Differences in Learned Fear Inhibition Associated with Variation in Neuroendocrine, Autonomic, and Amygdala Dendritic Phenotypes	Marguerite C Camp, Kathryn P MacPherson, Lauren Lederle, Carolyn Graybeal, Stefano Gaburro, Lauren M DeBrouse, Jessica L Ihne, Javier A Bravo, Richard M O’Connor, Stephane Ciocchi, Cara L Wellman, Andreas Lüthi, John F Cryan, Nicolas Singewald, Andrew Holmes	2012	https://pubmed.ncbi.nlm.nih.gov/22334122/	Group	NR	Normal	Mouse	B6	[8 weeks]	NR	M	None	Fluoxetine	10	Chronic [daily, 23x]	PO (drinking water)	During extinction learning and retrieval	280 s	10	Conditioned freezing	Freezing (%)												=		YES		20.64	3.52	9.31304	7	25.92	5.79	15.3189	7	SEM	Figure 2F	Confounded measurement
Cavazutti 1999	l-Sulpiride, at a low, non-neuroleptic dose, prevents conditioned fearstress-induced freezing behavior in rats	E. Cavazzuti, A. Bertolini, A.V. Vergoni, R. Arletti, R. Poggioli, A. Forgione, A. Benelli	1999	https://pubmed.ncbi.nlm.nih.gov/10227075/	Group	Passive	Normal	Rat	Sprague-Dawley	NR	[230-280g]	M	None	Fluoxetine	3	Acute	SC	Before acquisition retrieval	5 min	3	Conditioned emotional response	Freezing (s)						=										188.73	12.21	44.0238	13	162.44	11.27	40.6346	13	NR	Figure 1
Cavazutti 1999	l-Sulpiride, at a low, non-neuroleptic dose, prevents conditioned fearstress-induced freezing behavior in rats	E. Cavazzuti, A. Bertolini, A.V. Vergoni, R. Arletti, R. Poggioli, A. Forgione, A. Benelli	1999	https://pubmed.ncbi.nlm.nih.gov/10227075/	Group	Passive	Normal	Rat	Sprague-Dawley	NR	[230-280g]	M	None	Fluoxetine	3	Subchronic [daily, 5x]	SC	Before and during acquisition learning & retrieval	5 min	3	Conditioned emotional response	Freezing (s)						=							YES			164.32	11.74	42.3292	13	150.23	11.27	40.6346	13	NR	Figure 1	Confounded measurement
Cavazutti 1999	l-Sulpiride, at a low, non-neuroleptic dose, prevents conditioned fearstress-induced freezing behavior in rats	E. Cavazzuti, A. Bertolini, A.V. Vergoni, R. Arletti, R. Poggioli, A. Forgione, A. Benelli	1999	https://pubmed.ncbi.nlm.nih.gov/10227075/	Group	Passive	Normal	Rat	Sprague-Dawley	NR	[230-280g]	M	None	Fluoxetine	3	Chronic [daily, 12x]	SC	Before and during acquisition learning & retrieval	5 min	3	Conditioned emotional response	Freezing (s)						=							YES			166.2	13.62	49.1076	13	152.11	14.08	50.7662	13	NR	Figure 1	Confounded measurement
Cavazutti 1999	l-Sulpiride, at a low, non-neuroleptic dose, prevents conditioned fearstress-induced freezing behavior in rats	E. Cavazzuti, A. Bertolini, A.V. Vergoni, R. Arletti, R. Poggioli, A. Forgione, A. Benelli	1999	https://pubmed.ncbi.nlm.nih.gov/10227075/	Group	Passive	Normal	Rat	Sprague-Dawley	NR	[230-280g]	M	None	Fluoxetine	3	Chronic [daily, 26x]	SC	Before and during acquisition learning & retrieval	5 min	3	Conditioned emotional response	Freezing (s)						<							YES			71.36	13.15	47.413	13	147.89	17.37	62.6284	13	NR	Figure 1	Confounded measurement
Clément 2020	Design and development of a robotic predator as a stimulus in conditioned place aversion for the study of the effect of ethanol and citalopram in zebrafish	Romain J.G. Clémenta, Simone Macrìa, Maurizio Porfiri	2020	https://pubmed.ncbi.nlm.nih.gov/31614187/	Group	NR	NR	Zebrafish	NR	[adult]	NR	Mixed	None	Citalopram	30; 50; 100 mg/L	Acute	PO	Before acquisition retrieval	10 min	100	Conditioned place aversion	Aversion						=										0.552995	0.294931		16	0.331797	0.322581		16	SEM	Figure 2A
Cosentino 2019	Methyl-CpG binding protein 2 functional alterations provide vulnerability to develop behavioral and molecular features of post-traumatic stress disorder in male mice	Livia Cosentino, Daniele Vigli, Vanessa Medici, Herta Flor, Marco Lucarelli, Andrea Fuso, Bianca De Filippis	2019	https://pubmed.ncbi.nlm.nih.gov/31175878/	NR	NR	NR	Mouse	C57BL/6J	4-5 months	NR	M	None	Fluoxetine	20	Chronic [daily, 8x]	PO (drinking water)	After acquisition learning	120 s	20	Conditioned freezing	Δ freezing (%)						<										37.69	5.29	16.7284	10	54.21	4.63	15.356	11	SEM	Figure 3B
Cosentino 2019	Methyl-CpG binding protein 2 functional alterations provide vulnerability to develop behavioral and molecular features of post-traumatic stress disorder in male mice	Livia Cosentino, Daniele Vigli, Vanessa Medici, Herta Flor, Marco Lucarelli, Andrea Fuso, Bianca De Filippis	2019	https://pubmed.ncbi.nlm.nih.gov/31175878/	NR	NR	NR	Mouse	C57BL/6J	4-5 months	NR	M	MeCP2-308	Fluoxetine	20	Chronic [daily, 8x]	PO (drinking water)	After acquisition learning	120 s	20	Conditioned freezing	Δ freezing (%)						<										33.06	5.62	11.24	4	68.76	2.64	6.98478	7	SEM	Figure 3B
Cosentino 2019	Methyl-CpG binding protein 2 functional alterations provide vulnerability to develop behavioral and molecular features of post-traumatic stress disorder in male mice	Livia Cosentino, Daniele Vigli, Vanessa Medici, Herta Flor, Marco Lucarelli, Andrea Fuso, Bianca De Filippis	2019	https://pubmed.ncbi.nlm.nih.gov/31175878/	NR	NR	NR	Mouse	C57BL/6J	4-5 months	NR	M	None	Fluoxetine	20	Chronic [daily, 8x]	PO (drinking water)	After acquisition learning	240 s	20	Conditioned freezing	Δ freezing (%)					=											2.94	2.21	7.32974	11	-10.59	4.71	14.8943	10	SEM	Figure 4B
Cosentino 2019	Methyl-CpG binding protein 2 functional alterations provide vulnerability to develop behavioral and molecular features of post-traumatic stress disorder in male mice	Livia Cosentino, Daniele Vigli, Vanessa Medici, Herta Flor, Marco Lucarelli, Andrea Fuso, Bianca De Filippis	2019	https://pubmed.ncbi.nlm.nih.gov/31175878/	NR	NR	NR	Mouse	C57BL/6J	4-5 months	NR	M	MeCP2-308	Fluoxetine	20	Chronic [daily, 31x]	PO (drinking water)	After acquisition learning	240 s	20	Conditioned freezing	Δ freezing (%)					=											11.5385	4.10256	8.20513	4	23.9744	4.74359	12.5504	7	SEM	Figure 4B
Deschaux 2011	Chronic treatment with fluoxetine prevents the returnof extinguished auditory-cued conditioned fear	Olivier Deschaux, Guillaume Spennato, Jean-Luc Moreau, René Garcia	2011	https://pubmed.ncbi.nlm.nih.gov/21181120/	Single	NR	NR	Rat	Wistar	NR	[280–350 g]	M	None	Fluoxetine	7	Chronic [daily, 16x]	IP	Before acquisition retrieval	NR	7	Conditioned freezing	Freezing (%)							=								YES	55.0296	11.2426	35.5522	10	31.9527	8.28402	26.1964	10	SEM	Figure 2	Confounded measurement
Dutta 2019	D-578, an orally active triple monoamine reuptake inhibitor, displaysantidepressant and anti-PTSD like effects in rats	Aloke K. Duttaa, Soumava Santraa, Arman Harutyunyanb, Banibrata Dasa, Michael J. Lisieskib, Liping Xua, Tamara Antonioc, Maarten E.A. Reithc, Shane A. Perrine	2019	https://pubmed.ncbi.nlm.nih.gov/31473161/	Group	Passive	Normal	Rat	Sprague-Dawley	NR	[200-225g]	M	None	Paroxetine	5	Acute	IP	Before acquisition learning	NR	5	Conditioned freezing	Freezing (%)	=															65.8065	9.67742		8 to 10	48.3871	4.51613		8 to 10	SEM	Figure 4B
Dutta 2019	D-578, an orally active triple monoamine reuptake inhibitor, displaysantidepressant and anti-PTSD like effects in rats	Aloke K. Duttaa, Soumava Santraa, Arman Harutyunyanb, Banibrata Dasa, Michael J. Lisieskib, Liping Xua, Tamara Antonioc, Maarten E.A. Reithc, Shane A. Perrine	2019	https://pubmed.ncbi.nlm.nih.gov/31473161/	Group	Passive	Normal	Rat	Sprague-Dawley	NR	[200-225g]	M	None	Paroxetine	5	Subchronic [daily, 2x]	IP	Before acquisition & extinction learning	NR	5	Conditioned freezing	Freezing (%)							=								YES	80.6931	8.91089		8 to 10	98.0198	1.9802		8 to 10	SEM	Figure 4C	Confounded measurement
Dutta 2019	D-578, an orally active triple monoamine reuptake inhibitor, displaysantidepressant and anti-PTSD like effects in rats	Aloke K. Duttaa, Soumava Santraa, Arman Harutyunyanb, Banibrata Dasa, Michael J. Lisieskib, Liping Xua, Tamara Antonioc, Maarten E.A. Reithc, Shane A. Perrine	2019	https://pubmed.ncbi.nlm.nih.gov/31473161/	Group	Passive	Normal	Rat	Sprague-Dawley	NR	[200-225g]	M	None	Paroxetine	5	Subchronic [daily, 3x]	IP	Before acquisition & extinction learning and retrieval	NR	5	Conditioned freezing	Freezing (%)											=				YES	46.8599	12.5604		8 to 10	31.8841	6.76329		8 to 10	SEM	Figure 4D	Confounded measurement
Fitzgerald 2015	Prefrontal single-unit firing associated with deficient extinctionin mice	Paul J Fitzgeralda, Nigel Whittleb, Shaun M Flynna, Carolyn Graybeala, Courtney Pinarda, Ozge Gunduz-Cinara, Alexxai Kravitzc, Nicolas Singewaldb, and Andrew Holmes	2015	https://pubmed.ncbi.nlm.nih.gov/24231425/	Single	NR	Normal	Mouse	S1	[6-8 weeks]	NR	M	None	Fluoxetine	10	Chronic [daily, 22x]	PO (drinking water)	During extinction learning and retrieval	NR	10	Conditioned freezing	Freezing (%)												<		YES		72.72	3.93		5 to 8	87.19	2.69		5 to 8	SEM	Figure 8A	AA; electrode implatation; confounded measurement
Fuertig 2016	Mouse chronic social stress increases blood and brain kynureninepathway activity and fear behaviour: Both effects are reversed byinhibition of indoleamine 2,3-dioxygenase	René Fuertiga, Damiano Azzinnari, Giorgio Bergamini, Flurin Cathomas, Hannes Sigrist, Erich Seifritz, Stefano Vavassori, Andreas Luippol, Bastian Hengerer, Angelo Ceci, Christopher R. Pryce	2016	https://pubmed.ncbi.nlm.nih.gov/26724575/	Group	Active	Reversed	Mouse	C57BL/6J	12 weeks	27-31 g	M	None	Escitalopram	10	Subchronic [daily, 3x]	PO	Before/during acquisition learning	16.5 min	10	Conditioned freezing	Freezing (%)	=															24.53	5.33	16.8549	10	32	3.47	12.0204	12	SEM	Figure 2B
Fuertig 2016	Mouse chronic social stress increases blood and brain kynureninepathway activity and fear behaviour: Both effects are reversed byinhibition of indoleamine 2,3-dioxygenase	René Fuertiga, Damiano Azzinnari, Giorgio Bergamini, Flurin Cathomas, Hannes Sigrist, Erich Seifritz, Stefano Vavassori, Andreas Luippol, Bastian Hengerer, Angelo Ceci, Christopher R. Pryce	2016	https://pubmed.ncbi.nlm.nih.gov/26724575/	Group	Active	Reversed	Mouse	C57BL/6J	12 weeks	27-31 g	M	Chronic social defeat	Escitalopram	10	Subchronic [daily, 3x]	PO	Before/during acquisition learning	16.5 min	10	Conditioned freezing	Freezing (%)	=															45.33	5.6	21.6887	15	54.4	2.93	11.3478	15	SEM	Figure 2B
Fuertig 2016	Mouse chronic social stress increases blood and brain kynureninepathway activity and fear behaviour: Both effects are reversed byinhibition of indoleamine 2,3-dioxygenase	René Fuertiga, Damiano Azzinnari, Giorgio Bergamini, Flurin Cathomas, Hannes Sigrist, Erich Seifritz, Stefano Vavassori, Andreas Luippol, Bastian Hengerer, Angelo Ceci, Christopher R. Pryce	2016	https://pubmed.ncbi.nlm.nih.gov/26724575/	Group	Active	Reversed	Mouse	C57BL/6J	12 weeks	27-31 g	M	None	Escitalopram	10	Subchronic [daily, 3x]	PO	Before/during acquisition learning	16.5 min	10	Conditioned freezing	Freezing (%)		=														11.7333	3.73333	11.8058	10	29.8667	3.73333	12.9326	12	SEM	Figure 2A
Fuertig 2016	Mouse chronic social stress increases blood and brain kynureninepathway activity and fear behaviour: Both effects are reversed byinhibition of indoleamine 2,3-dioxygenase	René Fuertiga, Damiano Azzinnari, Giorgio Bergamini, Flurin Cathomas, Hannes Sigrist, Erich Seifritz, Stefano Vavassori, Andreas Luippol, Bastian Hengerer, Angelo Ceci, Christopher R. Pryce	2016	https://pubmed.ncbi.nlm.nih.gov/26724575/	Group	Active	Reversed	Mouse	C57BL/6J	12 weeks	27-31 g	M	Chronic social defeat	Escitalopram	10	Subchronic [daily, 3x]	PO	Before/during acquisition learning	16.5 min	10	Conditioned freezing	Freezing (%)		=														33.0667	5.33333	16.8655	15	42.6667	3.2	11.0851	15	SEM	Figure 2A
Fuertig 2016	Mouse chronic social stress increases blood and brain kynureninepathway activity and fear behaviour: Both effects are reversed byinhibition of indoleamine 2,3-dioxygenase	René Fuertiga, Damiano Azzinnari, Giorgio Bergamini, Flurin Cathomas, Hannes Sigrist, Erich Seifritz, Stefano Vavassori, Andreas Luippol, Bastian Hengerer, Angelo Ceci, Christopher R. Pryce	2016	https://pubmed.ncbi.nlm.nih.gov/26724575/	Group	Active	Reversed	Mouse	C57BL/6J	12 weeks	27-31 g	M	None	Escitalopram	10	Subchronic [daily, 4x]	PO	Before/during acquisition learning & retrieval	16.5 min	10	Conditioned freezing	Freezing (%)					=								YES			24	5.33	16.8549	10	33.07	2.93	10.1498	12	SEM	Figure 2D	Confounded measurement
Fuertig 2016	Mouse chronic social stress increases blood and brain kynureninepathway activity and fear behaviour: Both effects are reversed byinhibition of indoleamine 2,3-dioxygenase	René Fuertiga, Damiano Azzinnari, Giorgio Bergamini, Flurin Cathomas, Hannes Sigrist, Erich Seifritz, Stefano Vavassori, Andreas Luippol, Bastian Hengerer, Angelo Ceci, Christopher R. Pryce	2016	https://pubmed.ncbi.nlm.nih.gov/26724575/	Group	Active	Reversed	Mouse	C57BL/6J	12 weeks	27-31 g	M	Chronic social defeat	Escitalopram	10	Subchronic [daily, 4x]	PO	Before/during acquisition learning & retrieval	16.5 min	10	Conditioned freezing	Freezing (%)					=								YES			37.33	5.33	20.643	15	51.2	4.8	18.5903	15	SEM	Figure 2D	Confounded measurement
Fuertig 2016	Mouse chronic social stress increases blood and brain kynureninepathway activity and fear behaviour: Both effects are reversed byinhibition of indoleamine 2,3-dioxygenase	René Fuertiga, Damiano Azzinnari, Giorgio Bergamini, Flurin Cathomas, Hannes Sigrist, Erich Seifritz, Stefano Vavassori, Andreas Luippol, Bastian Hengerer, Angelo Ceci, Christopher R. Pryce	2016	https://pubmed.ncbi.nlm.nih.gov/26724575/	Group	Active	Reversed	Mouse	C57BL/6J	12 weeks	27-31 g	M	None	Escitalopram	10	Subchronic [daily, 4x]	PO	Before/during acquisition learning & retrieval	16.5 min	10	Conditioned freezing	Freezing (%)						=							YES			20.2667	5.33333	20.6559	10	26.1333	2.66667	10.328	12	SEM	Figure 2C	Confounded measurement
Fuertig 2016	Mouse chronic social stress increases blood and brain kynureninepathway activity and fear behaviour: Both effects are reversed byinhibition of indoleamine 2,3-dioxygenase	René Fuertiga, Damiano Azzinnari, Giorgio Bergamini, Flurin Cathomas, Hannes Sigrist, Erich Seifritz, Stefano Vavassori, Andreas Luippol, Bastian Hengerer, Angelo Ceci, Christopher R. Pryce	2016	https://pubmed.ncbi.nlm.nih.gov/26724575/	Group	Active	Reversed	Mouse	C57BL/6J	12 weeks	27-31 g	M	Chronic social defeat	Escitalopram	10	Subchronic [daily, 4x]	PO	Before/during acquisition learning & retrieval	16.5 min	10	Conditioned freezing	Freezing (%)						=							YES			24.5333	3.73333	14.4591	15	40	4.8	18.5903	15	SEM	Figure 2C	Confounded measurement
Gottschalk 2018	Fluoxetine, not donepezil, reversesanhedonia, cognitive dysfunctions andhippocampal proteome changes duringrepeated social defeat exposure	M.G. Gottschalk, P. Mortas, M. Haman, S. Ozcan, B. Biemans, S. Bahn	2018	https://pubmed.ncbi.nlm.nih.gov/29174946/	NR	Passive	Normal	Rat	Wistar albino	NR	NR	M	None	Fluoxetine	10	Chronic [daily, 29x]	IP	Before, during and after acquisition and extinction learning & retrieval	1 min	10	Conditioned freezing	Freezing (%)												<			YES	72.62	17.55	52.65	9	100	21.24	63.72	9	SEM	Figure 1E	AA; intracranial self stimulation; confounded measurement
Graham 2018	The impact of chronicfluoxetine on conditioned fear expression andhippocampal FGF2 in rats: Short- and long-term effects	Bronwyn M. Graham, Vanessa Dong, Rick Richardson	2018	https://pubmed.ncbi.nlm.nih.gov/30195047/	Group		Normal	Rat	Sprague-Dawley	[>8 weeks]	NR	M	High fear	Fluoxetine	10	Chronic [daily, 14x]	PO (drinking water)	After acquisition learning	3 min	10	Conditioned freezing	Freezing (%)					<											34.8148	8.88889	32.0493	13	67.4074	7.40741	27.716	14	SEM	Figure 2
Graham 2018	The impact of chronicfluoxetine on conditioned fear expression andhippocampal FGF2 in rats: Short- and long-term effects	Bronwyn M. Graham, Vanessa Dong, Rick Richardson	2018	https://pubmed.ncbi.nlm.nih.gov/30195047/	Group		Normal	Rat	Sprague-Dawley	[>8 weeks]	NR	M	Low fear	Fluoxetine	10	Chronic [daily, 14x]	PO (drinking water)	After acquisition learning	3 min	10	Conditioned freezing	Freezing (%)					<											11.1111	3.7037	12.2838	11	20.7407	9.25926	29.2803	10	SEM	Figure 2
Gravius 2006	The role of group I metabotropic glutamate receptors in acquisition and expression of contextual and auditory Conditioned freezing in rats - a comparison	A. Gravius, C. Barberi, D. Schäfer, W.J. Schmidt, W. Danysz	2006	https://pubmed.ncbi.nlm.nih.gov/16905160/	Group	Passive	Normal	Rat	Sprague-Dawley	NR	[200-220g]	M	None	Citalopram	1; 3; 10	Acute	SC	Before acquisition learning	5 min	10	Conditioned freezing	Freezing (%)		>														71.4286	3.71429	11.7456	10	38.2857	5.42857	17.1667	10	SEM	Figure 3
Gravius 2006	The role of group I metabotropic glutamate receptors in acquisition and expression of contextual and auditory Conditioned freezing in rats - a comparison	A. Gravius, C. Barberi, D. Schäfer, W.J. Schmidt, W. Danysz	2006	https://pubmed.ncbi.nlm.nih.gov/16905160/	Group	Passive	Normal	Rat	Sprague-Dawley	NR	[200-220g]	M	None	Citalopram	1; 3; 10	Acute	SC	Before acquisition retrieval	5 min	10	Conditioned freezing	Freezing (%)						<										13.986	2.0979		7 to 8	43.8228	6.75991		7 to 8	SEM	Figure 4
Greenwood 2008	Anxiety-like behaviors produced by acute fluoxetine administration in male Fischer 344 rats are prevented by prior exercise	Benjamin N. Greenwood, Paul V. Strong, Leah Brooks, and Monika Fleshner	2008	https://pubmed.ncbi.nlm.nih.gov/18454279/	Single	Passive	Normal	Rat	Fischer 344	NR	241.29-253.07 g	M	None	Fluoxetine	10	Acute	IP	Before acquisition learning	20 min	10	Conditioned freezing	Freezing (%)		>														45.4167	5	15.8114	10	27.0833	4.16667	13.1762	10	SEM	Figure 1
Greenwood 2008	Anxiety-like behaviors produced by acute fluoxetine administration in male Fischer 344 rats are prevented by prior exercise	Benjamin N. Greenwood, Paul V. Strong, Leah Brooks, and Monika Fleshner	2008	https://pubmed.ncbi.nlm.nih.gov/18454279/	Single	Passive	Normal	Rat	Fischer 344	NR	241.29-253.07 g	M	None	Fluoxetine	2,5; 10; 20	Acute	IP	Before acquisition learning	20 min	20	Conditioned freezing	Freezing (%)		>														40.8649	9.72973	27.5198	8	13.2973	3.56757	11.2816	10	SEM	Figure 3
Grillon 2007	A Single Dose of the Selective Serotonin Reuptake InhibitorCitalopram Exacerbates Anxiety in Humans:A Fear-Potentiated Startle Study	Christian Grillon, Jessica Levenson and Daniel S Pine	2007	https://pubmed.ncbi.nlm.nih.gov/16971899/	NR	NR	NR	Human	NR	26.5 years	NR	Mixed	None	Citalopram	20 mg	Acute	Pill	Before acquisition learning	NR	20 mg	Fear potentiated startle	Startle Magnitude (uV)	=															58.6	9.8	41.5779	18	53.6	8.1	34.3654	18	SEM	Table 1; pred cue	Instructed fear
Grillon 2007	A Single Dose of the Selective Serotonin Reuptake InhibitorCitalopram Exacerbates Anxiety in Humans:A Fear-Potentiated Startle Study	Christian Grillon, Jessica Levenson and Daniel S Pine	2007	https://pubmed.ncbi.nlm.nih.gov/16971899/	NR	NR	NR	Human	NR	26.5 years	NR	Mixed	None	Citalopram	20 mg	Acute	Pill	Before acquisition learning	NR	20 mg	Fear potentiated startle	Startle Magnitude (uV)		=														35.2	6.3	26.7286	18	39.8	8.1	34.3654	18	SEM	Table 1: pred iti	Instructed fear
Grillon 2009	Two-Week Treatment With the Selective Serotonin ReuptakeInhibitor Citalopram Reduces Contextual Anxiety but NotCued Fear in Healthy Volunteers: A Fear-PotentiatedStartle Study	Christian Grillon, Chanen Chavis, Matthew F Covington and Daniel S Pine	2009	https://pubmed.ncbi.nlm.nih.gov/18800069/	NR	NR	NR	Human	NR	28.8/26.8 years	NR	Mixed	None	Citalopram	10 and 20 mg	Chronic [daily, 14x]	Pill	Before acquisition learning	NR	10 and 20 mg	Fear potentiated startle	Startle Magnitude (T-scores)					=											51.4	1.2	6	25	52.2	1	5.2915	28	SEM	Table 1; pred cue	Instructed fear
Grillon 2009	Two-Week Treatment With the Selective Serotonin ReuptakeInhibitor Citalopram Reduces Contextual Anxiety but NotCued Fear in Healthy Volunteers: A Fear-PotentiatedStartle Study	Christian Grillon, Chanen Chavis, Matthew F Covington and Daniel S Pine	2009	https://pubmed.ncbi.nlm.nih.gov/18800069/	NR	NR	NR	Human	NR	28.8/26.8 years	NR	Mixed	None	Citalopram	10 and 20 mg	Chronic [daily, 14x]	Pill	Before acquisition learning	NR	10 and 20 mg	Fear potentiated startle	Startle Magnitude (T-scores)						=										48.1	1	5	25	49.3	0.9	4.76235	28	SEM	Table 1: pred iti	Instructed fear
Gunduz-Cinar 2016	Fluoxetine Facilitates Fear Extinction Through AmygdalaEndocannabinoids	Ozge Gunduz-Cinar, Shaun Flynn, Emma Brockway, Katherine Kaugars, Rita Baldi, Teniel S Ramikie, Resat Cinar, George Kunos, Sachin Patel and Andrew Holmes	2016	https://pubmed.ncbi.nlm.nih.gov/26514583/	Group	NR	Normal	Mouse	S1	[8 - 12 weeks]	NR	M	None	Fluoxetine	10	Chronic [daily, 21x]	PO (drinking water)	After acquisition learning	280 s	10	Conditioned freezing	Freezing (%)					<											49.62	6.36		9 to 15	69.21	3.82		9 to 15	SEM	Figure 3A
Gunduz-Cinar 2016	Fluoxetine Facilitates Fear Extinction Through AmygdalaEndocannabinoids	Ozge Gunduz-Cinar, Shaun Flynn, Emma Brockway, Katherine Kaugars, Rita Baldi, Teniel S Ramikie, Resat Cinar, George Kunos, Sachin Patel and Andrew Holmes	2016	https://pubmed.ncbi.nlm.nih.gov/26514583/	Group	NR	Normal	Mouse	S1	[8 - 12 weeks]	NR	M	None	Fluoxetine	10	Chronic [daily, 21x]	PO (drinking water)	After acquisition learning	280 s	10	Conditioned freezing	Freezing (%)					<											36.55	4.06		15 to 18	48.98	6.09		15 to 18	SEM	Figure 3D
Gunduz-Cinar 2016	Fluoxetine Facilitates Fear Extinction Through AmygdalaEndocannabinoids	Ozge Gunduz-Cinar, Shaun Flynn, Emma Brockway, Katherine Kaugars, Rita Baldi, Teniel S Ramikie, Resat Cinar, George Kunos, Sachin Patel and Andrew Holmes	2016	https://pubmed.ncbi.nlm.nih.gov/26514583/	Group	NR	Normal	Mouse	S1	[8 - 12 weeks]	NR	M	None	Citalopram	10	Chronic [daily, 21x]	PO (drinking water)	After acquisition learning	280 s	10	Conditioned freezing	Freezing (%)					=											72.43	4.76	20.195	18	68.17	6.02	25.5407	18	SEM	Figure 4
Hashimoto 1996	Serotonin reuptake inhibitors reduce conditioned fear stress-induced freezing behavior in rats	Shinji Hashimoto, Takeshi Inoue, Tsukasa Koyama	1996	https://pubmed.ncbi.nlm.nih.gov/8741941/	Group	Passive	Normal	Rat	Sprague-Dawley	NR	[230-270g]	M	None	Citalopram	1; 3; 10	Acute	SC	Before acquisition retrieval	10 min	10	Conditioned freezing	Freezing (%)						<										42.1875	12.2768		8 to 10	81.25	3.57143		8 to 18	SEM	Figure 1A
Hashimoto 1996	Serotonin reuptake inhibitors reduce conditioned fear stress-induced freezing behavior in rats	Shinji Hashimoto, Takeshi Inoue, Tsukasa Koyama	1996	https://pubmed.ncbi.nlm.nih.gov/8741941/	Group	Passive	Normal	Rat	Sprague-Dawley	NR	[230-270g]	M	None	Fluvoxamine	3; 10; 30	Acute	SC	Before acquisition retrieval	10 min	30	Conditioned freezing	Freezing (%)						<										53.125	8.48214		8 to 12	78.7946	5.35714		8 to 18	SEM	Figure 1B
Hashimoto 1999	Effects of conditioned fear stress on serotonin neurotransmission andfreezing behavior in rats	Shinji Hashimoto, Takeshi Inoue, Tsukasa Koyama	1999	https://pubmed.ncbi.nlm.nih.gov/10478561/	Group	Passive	Normal	Rat	Sprague-Dawley	NR	[230-270g]	M	None	Citalopram	10	Acute	SC	Before acquisition retrieval	30 min	10	Conditioned freezing	Freezing (%)						<										324.384	83.2877	235.573	8	572.055	72.3288	204.577	8	SEM	Figure 3B, block 1	AA; microdialysis
Hashimoto 2009	Effects of acute citalopram on the expression of conditioned freezing in naive versuschronic citalopram-treated rats	Shinji Hashimoto, Takeshi Inoue, Ihoko Muraki, Tsukasa Koyama	2009	https://pubmed.ncbi.nlm.nih.gov/19010374/	Group	Passive	Normal	Rat	Sprague-Dawley	NR	[250-320g]	M	None	Citalopram	10	Acute	SC	Before acquisition retrieval	10 min	10	Conditioned freezing	Freezing (%)						<										60.6061	5.59441	15.8234	8	81.5851	3.4965	9.88961	8	SEM	Figure 1B	AA; microdialysis
Hellewell 1999	Comparison of buspirone with diazepam and fluvoxamine on aversive classical conditioning in humans	J.S.E. Hellewell, F.S. Guimaraes, M. Wang, J.F.W. Deakin	1999	https://pubmed.ncbi.nlm.nih.gov/10475716/	NA	NA	NA	Human	NR	18-30 years	NR	Mixed	None	Fluvoxamine	25 mg	Acute	Pill	Before acquisition learning	22 min	25 mg	Conditioned freezing	Skin conductance (umho)					=											not extractable			10				10	SEM	Figure 1
Herrmann 2012	Long-Lasting Hippocampal Synaptic Protein Loss ina Mouse Model of Posttraumatic Stress Disorder	Leonie Herrmann, Irina A. Ionescu, Kathrin Henes, Yulia Golub, Nancy Xin Ru Wang, Dominik R. Buell, Florian Holsboer, Carsten T. Wotjak, Ulrike Schmidt	2012	https://pubmed.ncbi.nlm.nih.gov/22900032/	Group	Active	Reversed	Mouse	C57BL/6 NCr	17 weeks	NR	M	None	Fluoxetine	20	Chronic [daily, 28x]	PO (drinking water)	After acquisition learning	NR	20	Conditioned freezing	Freezing (%)						<										1.00629	0.377358	1.41195	14	31.6981	6.28931	25.1572	16	SEM	Figure 6C
Huang 2014	Protective effects of the novel adenosine derivative WS0701 in a mouse model of posttraumatic stress disorder	Zhong-lin HUANG, Rui LIU, Xiao-yu BAI, Gang ZHAO, Jun-ke SONG, Song WU, Guan-hua DU	2014	https://pubmed.ncbi.nlm.nih.gov/24335837/	Group	Active	Normal	Mouse	KunMing	NR	[10-14 g]	M	None	Paroxetine	10	Chronic [daily, 14x]	IG	During acquisiton learning and before acquisition retrieval	5 min	10	Conditioned freezing	Freezing (s)						<							YES			38.66		16.23	12	67.07		19.95	12	SD	Figure 3A	Confounded measurement
Huang 2014	Protective effects of the novel adenosine derivative WS0701 in a mouse model of posttraumatic stress disorder	Zhong-lin HUANG, Rui LIU, Xiao-yu BAI, Gang ZHAO, Jun-ke SONG, Song WU, Guan-hua DU	2014	https://pubmed.ncbi.nlm.nih.gov/24335837/	Group	Active	Normal	Mouse	KunMing	NR	[10-14 g]	M	None	Paroxetine	10	Chronic [daily, 14x]	IG	During acquisiton learning and before acquisition retrieval	5 min	10	Conditioned freezing	Freezing (s)					<								YES			25.52		9.4	12	46.16		14.44	2	SD	Figure 3B	Confounded measurement
Inoue 1996a	Effect of citalopram, a selective serotonin reuptake inhibitor, on the acquisition of conditioned freezing	Takeshi Inoue *, Shinji Hashimoto, Kiyoshi Tsuchiya, Takeshi Izumi, Tetsuro Ohmori, Tsukasa Koyama	1996	https://pubmed.ncbi.nlm.nih.gov/8884229/	Group	Passive	Normal	Rat	Sprague-Dawley	NR	[250-300g]	M	None	Citalopram	1; 3; 10	Acute	SC	Before acquisition learning	5 min	10	Conditioned freezing	Freezing (%)				<												34.6386	7.22892	28.9157	16	78.3133	6.0241	24.0964	16	SEM	Figure 1A
Inoue 1996b	Serotonergic Activation Reduces Defensive Freezing in the Conditioned Fear Paradigm	Takeshi Inoue, Kiyoshi Tsuchiya and Tsukasa Koyama	1996	https://pubmed.ncbi.nlm.nih.gov/8801584/	Group	NR	NR	Rat	Sprague-Dawley	NR	[250-300g]	M	None	Citalopram	0,1; 0,5; 1; 2; 10	Acute	SC	Before acquisiton retrieval	10 min	10	Conditioned freezing	Freezing (%)						<										10.6383	3.45745		'8-12	56.117	11.7021		'8-12	SEM	Figure 2A
Inoue 2004	Selective serotonin reuptake inhibitor reduces conditioned fear through itseffect in the amygdala	Takeshi Inoue, Xiao Bai Li, Tomohiro Abekawa, Yuji Kitaichi, Takeshi Izumi,Shin Nakagawa, Tsukasa Koyama	2004	https://pubmed.ncbi.nlm.nih.gov/15336949/	Group	Passive	Normal	Rat	Sprague-Dawley	NR	[230-250g]	M	None	Citalopram	0,3; 3 ug	Acute	IC (amygdala)	Before acquisition retrieval	5 min	3 ug	Conditioned freezing	Freezing (%)						<										9.74359	6.15385	16.2815	7	40.5128	10.7692	28.4927	7	SEM	Figure 2A	AA: microinjection in amygdala
Inoue 2004	Selective serotonin reuptake inhibitor reduces conditioned fear through itseffect in the amygdala	Takeshi Inoue, Xiao Bai Li, Tomohiro Abekawa, Yuji Kitaichi, Takeshi Izumi,Shin Nakagawa, Tsukasa Koyama	2004	https://pubmed.ncbi.nlm.nih.gov/15336949/	Group	Passive	Normal	Rat	Sprague-Dawley	NR	[230-250g]	M	None	Citalopram	0,3; 3 ug	Acute	IC (thalamus)	Before acquisition retrieval	5 min	3 ug	Conditioned freezing	Freezing (%)						=										38.6598	9.27835		"7-8	42.268	12.8866		"7-8	SEM	Figure 4A	AA; microinjection in Thalamus
Inoue 2004	Selective serotonin reuptake inhibitor reduces conditioned fear through itseffect in the amygdala	Takeshi Inoue, Xiao Bai Li, Tomohiro Abekawa, Yuji Kitaichi, Takeshi Izumi,Shin Nakagawa, Tsukasa Koyama	2004	https://pubmed.ncbi.nlm.nih.gov/15336949/	Group	Passive	Normal	Rat	Sprague-Dawley	NR	[230-250g]	M	None	Citalopram	0,3; 3 ug	Acute	IC (medial prefrontal cortex)	Before acquisition retrieval	5 min	3 ug	Conditioned freezing	Freezing (%)						=										35.5191	10.3825	29.3662	8	26.2295	9.83607	27.8206	8	SEM	Figure 4B	AA; microinjection in Thalamus
Izumi 2006	Target brain sites of the anxiolytic effect of citalopram, a selective serotoninreuptake inhibitor	Takeshi Izumi, Takeshi Inoue, Yuji Kitaichi, Shin Nakagawa, Tsukasa Koyama	2006	https://pubmed.ncbi.nlm.nih.gov/16494863/	NR	NR	NR	Rat	Sprague-Dawley	NR	[250-300g]	M	None	Citalopram	3; 10; 30	Acute	SC	Before acquisiton retrieval	5 min	30	Conditioned freezing	Freezing (%)						<										53.5	8.8		8 to 16	87.3	4.3		8 to 16	SEM	No figure, in text
Jiang 2014	Fluoxetine Pretreatment Promotes Neuronal Survivaland Maturation after Auditory Conditioned freezing in theRat Amygdala	Lizhu Jiang, Chen Liu, Jianbin Tong, Rongrong Mao, Dan Chen, Hui Wang, Jufang Huang, Lingjiang Li	2014	https://pubmed.ncbi.nlm.nih.gov/24551236/	Group	NR	NR	Rat	Sprague-Dawley	[9 weeks]	[200-250g]	M	None	Fluoxetine	10	Chronic [daily, 14x]	PO	Before acquisition learning	NR	10	Conditioned freezing	Freezing (%)	<															61.7834	6.36943	18.0155	8	90.4459	6.36943	18.0155	8	SEM	Figure 3D	BrdU injection
Jiao 2014	Effects of psychotropic agents on extinction of lever-press avoidance in a rat model of anxiety vulnerability	Xilu Jiao, Kevin D. Beck, Amanda L. Stewart, Ian M. Smith, Catherine E. Myers, Richard J. Servatius and Kevin C. H. Pang	2014	https://pubmed.ncbi.nlm.nih.gov/25309372/	Single	Passive	Normal	Rat	Sprague-Dawley	[~60 days]	[318.2-323.8g]	M	None	Paroxetine	10	Subchronic [daily, 6x]	IP	During extinction learning	NR	10	Active avoidance	Avoidance behavior (%)							=									14.7826	4.34783	12.2975	8	30.1724	5.17241	20.6897	16	SEM	Figure 2A
Jiao 2014	Effects of psychotropic agents on extinction of lever-press avoidance in a rat model of anxiety vulnerability	Xilu Jiao, Kevin D. Beck, Amanda L. Stewart, Ian M. Smith, Catherine E. Myers, Richard J. Servatius and Kevin C. H. Pang	2014	https://pubmed.ncbi.nlm.nih.gov/25309372/	Single	Passive	Normal	Rat	Wistar Kyoto	[~60 days]	[237.2-240.8g]	M	None	Paroxetine	10	Subchronic [daily, 6x]	IP	During extinction learning	NR	10	Active avoidance	Avoidance behavior (%)							=									31.5574	9.83607	27.8206	8	72.1311	8.19672	32.7869	16	SEM	Figure 2A
Jin 2016	Anxiolytic effects of GLYX-13 in animal models of posttraumatic stress disorder-like behavior	Zeng-liang Jin, Jin-xu Liu, Xu Liu, Li-ming Zhang, Yu-hua Ran, Yuan-yuan Zheng, Yu Tang, Yun-Feng Li, Jie Xiong	2016	https://pubmed.ncbi.nlm.nih.gov/27147594/	Group	NR	NR	Mouse	ICR	NR	[18+-2g]	M	None	Sertraline	15	Chronic [daily, 14x]	IG	After acquisition learning	5 min	15	Conditioned freezing	Freezing (s)						<										28.9474	5.26316		8 to 10	74.3421	9.86842		8 to 10	SEM	Figure 3C
Jin 2016	Anxiolytic effects of GLYX-13 in animal models of posttraumatic stress disorder-like behavior	Zeng-liang Jin, Jin-xu Liu, Xu Liu, Li-ming Zhang, Yu-hua Ran, Yuan-yuan Zheng, Yu Tang, Yun-Feng Li, Jie Xiong	2016	https://pubmed.ncbi.nlm.nih.gov/27147594/	Group	NR	NR	Rat	Sprague-Dawley	NR	[180+-10g]	M	Time-dependent sensitization	Sertraline	15	Chronic [daily, 14x]	IG	Before, during and after acquisition learning & retrieval	5 min	15	Conditioned freezing	Freezing (s)						<							YES			56.0897	6.41026	20.271	10	198.718	8.01282	25.3388	10	SEM	Figure 4C	Confounded measurement
Joordens 1996	Fear-potentiated startle response is remarkably similar in two laboratories	R.J.E. Joordens, T.H. Hijzen, B.W.M.M. Peeters, B. Olivier	1996	https://pubmed.ncbi.nlm.nih.gov/8856828/	Group	Passive	Normal	Rat	Wistar	NR	[150-200g]	M	None	Fluvoxamine	5; 10; 20	Acute	PO	Before acquisition retrieval	NR	20	Fear potentiated startle	Mean startle amplitude					=											5400	360	1247.08	12	4830	360	1247.08	12	SEM	Figure 1, 20
Joordens 1996	Fear-potentiated startle response is remarkably similar in two laboratories	R.J.E. Joordens, T.H. Hijzen, B.W.M.M. Peeters, B. Olivier	1996	https://pubmed.ncbi.nlm.nih.gov/8856828/	Group	Passive	Normal	Rat	Wistar	NR	[150-200g]	M	None	Fluvoxamine	5; 10; 20	Acute	PO	Before acquisition retrieval	NR	5	Fear potentiated startle	Mean startle amplitude					=											2145	180	623.538	12	2460	330	1143.15	12	SEM	Figure 1, 5
Ju 2017	The Combination of Long-term Ketamine and Extinction Training Contributes to Fear Erasure by Bdnf Methylation	Ling-Sha Ju, Jiao-Jiao Yang, Lei Lei, Jiang-Yan Xia, Dan Luo, Mu-Huo Ji, Anatoly E. Martynyuk, Jian-Jun Yang	2017	https://pubmed.ncbi.nlm.nih.gov/28473755/	Group	NR	Normal	Mouse	C57Bl/6	[7-8 weeks]	NR	M	None	Fluoxetine	10	Chronic [daily, 16x]	PO (drinking water)	After acquisition learning and during extinction learning/retrieval	NR	10	Conditioned freezing	Freezing (%)						=										72.85	3.29	12.7421	15	69.57	2.71	10.4958	15	SEM	Figure 5
Ju 2017	The Combination of Long-term Ketamine and Extinction Training Contributes to Fear Erasure by Bdnf Methylation	Ling-Sha Ju, Jiao-Jiao Yang, Lei Lei, Jiang-Yan Xia, Dan Luo, Mu-Huo Ji, Anatoly E. Martynyuk, Jian-Jun Yang	2017	https://pubmed.ncbi.nlm.nih.gov/28473755/	Group	NR	Normal	Mouse	C57Bl/6	[7-8 weeks]	NR	M	None	Fluoxetine	10	Chronic [daily, 16x]	PO (drinking water)	After acquisition learning and during extinction learning/retrieval	NR	10	Conditioned freezing	Freezing (%)												=			YES	13.91	1.74	6.73899	15	13.14	1.16	4.49266	15	SEM	Figure 5	Confounded measurement
Karakaya 2021	Acute Citalopram administration modulates anxiety in response to the context associated with a robotic stimulus in zebrafish	Mert Karakaya, Andrea Scaramuzzi, Simone Macrì, Maurizio Porfiri	2021	https://pubmed.ncbi.nlm.nih.gov/33188831/	Group	NR	NR	Zebrafish	NR	NR	NR	F	None	Citalopram	30; 100 mg/L	Acute	PO	Before acquisition retrieval	10 min	100	Conditioned place aversion	Avoidance index (%)						>										59.0674	24.8705	55.6121	5	35.2332	44.0415	98.4797	5	SEM	Figure 4B
Karakaya 2021	Acute Citalopram administration modulates anxiety in response to the context associated with a robotic stimulus in zebrafish	Mert Karakaya, Andrea Scaramuzzi, Simone Macrì, Maurizio Porfiri	2021	https://pubmed.ncbi.nlm.nih.gov/33188831/	Group	NR	NR	Zebrafish	NR	NR	NR	M	None	Citalopram	30; 100 mg/L	Acute	PO	Before acquisition retrieval	10 min	100	Conditioned place aversion	Avoidance index (%)						<										37.8238	28.4974	63.7221	5	55.9585	29.0155	64.8807	5	SEM	Figure 4B
Karpova 2011	Fear Erasure in Mice Requires Synergy Between Antidepressant Drugs and Extinction Training	Nina N. Karpova, Anouchka Pickenhagen, Jesse Lindholm, Ettore Tiraboschi, Natalia Kulesskaya,1Arna Ágústsdóttir, Hanna Antila, Dina Popova, Yumiko Akamine, Regina Sullivan, René Hen, Liam J. Drew, Eero Castrén	2011	https://pubmed.ncbi.nlm.nih.gov/22194582/	Single	NR	Normal	Mouse	C57Bl/6JRcc.Hsd	3 months	NR	M	None	Fluoxetine	10	Chronic [daily, 23x]	PO (drinking water)	Before, during and after acquisition learning & before, during and after extinction learning and retrieval	NR	10	Conditioned freezing	Freezing (%)					=								YES			25.45	3.66		31 to 34	32.78	3.28		31 to 34	SEM	Figure 1	Confounded measurement
Karpova 2011	Fear Erasure in Mice Requires Synergy Between Antidepressant Drugs and Extinction Training	Nina N. Karpova, Anouchka Pickenhagen, Jesse Lindholm, Ettore Tiraboschi, Natalia Kulesskaya,1Arna Ágústsdóttir, Hanna Antila, Dina Popova, Yumiko Akamine, Regina Sullivan, René Hen, Liam J. Drew, Eero Castrén	2011	https://pubmed.ncbi.nlm.nih.gov/22194582/	Single	NR	Normal	Mouse	C57Bl/6JRcc.Hsd	3 months	NR	M	None	Fluoxetine	10	Chronic [daily, 25x]	PO (drinking water)	Before, during and after acquisition learning & before, during and after extinction learning and retrieval	NR	10	Conditioned freezing	Freezing (%)											=				YES	16.78	2.7		31 to 34	21.79	2.89		31 to 34	SEM	Figure 1	Confounded measurement
Karpova 2011	Fear Erasure in Mice Requires Synergy Between Antidepressant Drugs and Extinction Training	Nina N. Karpova, Anouchka Pickenhagen, Jesse Lindholm, Ettore Tiraboschi, Natalia Kulesskaya,1Arna Ágústsdóttir, Hanna Antila, Dina Popova, Yumiko Akamine, Regina Sullivan, René Hen, Liam J. Drew, Eero Castrén	2011	https://pubmed.ncbi.nlm.nih.gov/22194582/	Single	NR	Normal	Mouse	C57Bl/6JRcc.Hsd	3 months	NR	M	None	Fluoxetine	10	Chronic [daily, 14x]	PO (drinking water)	After acquisition learning & before, during and after extinction learning and retrieval	NR	10	Conditioned freezing	Freezing (%)					=											38.11	5.38	17.0131	10	45.89	5.44	17.2028	10	SEM	Figure 2B
Karpova 2011	Fear Erasure in Mice Requires Synergy Between Antidepressant Drugs and Extinction Training	Nina N. Karpova, Anouchka Pickenhagen, Jesse Lindholm, Ettore Tiraboschi, Natalia Kulesskaya,1Arna Ágústsdóttir, Hanna Antila, Dina Popova, Yumiko Akamine, Regina Sullivan, René Hen, Liam J. Drew, Eero Castrén	2011	https://pubmed.ncbi.nlm.nih.gov/22194582/	Single	NR	Normal	Mouse	C57Bl/6JRcc.Hsd	3 months	NR	M	None	Fluoxetine	10	Chronic [daily, 16x]	PO (drinking water)	After acquisition learning & before, during and after extinction learning and retrieval	NR	10	Conditioned freezing	Freezing (%)											=				YES	12.63	7.39	23.3692	10	16.72	5.44	17.2028	10	SEM	Figure 2B	Confounded measurement
Kasahara 2015	The effects of AP521, a novel anxiolytic drug, in three anxietymodels and on serotonergic neural transmission in rats	Ken-ichi Kasahara, Shinji Hashimoto, Tsuyoshi Hattori, Koh Kawasaki, Ryuichi Tsujita, Osamu Nakazono, Katsuyuki Takao, Hiromu Kawakubo,Tadashi Nagatani	2015	https://pubmed.ncbi.nlm.nih.gov/25704026/	NR	NR	Normal	Rat	Sprague-Dawley	NR	[240-300g]	M	None	Citalopram	3; 10; 30	Acute	PO	Before acquisition retrieval	5 min	30	Conditioned freezing	Freezing (%)						<										39.604	6.18812	24.7525	16	70.7921	6.18812	24.7525	16	SEM	Figure 2
Kassai 2012	Shock priming enhances the efficacy of SSRIs in the foot shock-induced ultrasonicvocalization test	Ferenc Kassai, István Gyertyán	2012	https://pubmed.ncbi.nlm.nih.gov/22041499/	Group	NR	Normal	Rat	Hanover Wistar	NR	[200-250g]	M	None	Fluoxetine	5; 10; 20	Acute	IP	Before acquisition learning	10 min	5	Conditioned freezing	USV (sec)		=														435.374	23.8095	67.3435	8	357.143	34.0136	136.054	16	SEM	Figure 2
Kassai 2012	Shock priming enhances the efficacy of SSRIs in the foot shock-induced ultrasonicvocalization test	Ferenc Kassai, István Gyertyán	2012	https://pubmed.ncbi.nlm.nih.gov/22041499/	Group	NR	Normal	Rat	Hanover Wistar	NR	[200-250g]	M	None	Sertraline	10; 20; 30	Acute	IP	Before acquisition learning	10 min	20	Conditioned freezing	USV (sec)		=														367.347	37.415	129.609	12	357.143	23.8095	150.585	40	SEM	Figure 2
Kassai 2012	Shock priming enhances the efficacy of SSRIs in the foot shock-induced ultrasonicvocalization test	Ferenc Kassai, István Gyertyán	2012	https://pubmed.ncbi.nlm.nih.gov/22041499/	Group	NR	Normal	Rat	Hanover Wistar	NR	[200-250g]	M	None	Paroxetine	0,01; 0,04; 0,15; 0,625; 2,5; 5; 10	Acute	IP	Before acquisition learning	10 min	0,15	Conditioned freezing	USV (sec)		=														234.694	69.7279	197.22	8	326.531	27.2109	160.982	35	SEM	Figure 2
Kassai 2012	Shock priming enhances the efficacy of SSRIs in the foot shock-induced ultrasonicvocalization test	Ferenc Kassai, István Gyertyán	2012	https://pubmed.ncbi.nlm.nih.gov/22041499/	Group	NR	Normal	Rat	Hanover Wistar	NR	[200-250g]	M	None	Escitalopram	0,625; 2,5; 10	Acute	IP	Before acquisition learning	10 min	10	Conditioned freezing	USV (sec)		=														156.463	54.4218	163.265	9	318.027	42.517	164.668	15	SEM	Figure 2
Kassai 2012	Shock priming enhances the efficacy of SSRIs in the foot shock-induced ultrasonicvocalization test	Ferenc Kassai, István Gyertyán	2012	https://pubmed.ncbi.nlm.nih.gov/22041499/	Group	NR	Normal	Rat	Hanover Wistar	NR	[200-250g]	M	None	Fluoxetine	5; 10; 20; 40	Acute	IP	After acquisition learning	10 min	40	Conditioned freezing	USV (sec)						<										5.46875	3.64583	8.93043	6	193.229	27.3438	133.956	24	SEM	Figure 6
Kassai 2012	Shock priming enhances the efficacy of SSRIs in the foot shock-induced ultrasonicvocalization test	Ferenc Kassai, István Gyertyán	2012	https://pubmed.ncbi.nlm.nih.gov/22041499/	Group	NR	Normal	Rat	Hanover Wistar	NR	[200-250g]	M	None	Sertraline	0,5; 1,25; 2,5; 5; 10; 20	Acute	IP	After acquisition learning	10 min	20	Conditioned freezing	USV (sec)						<										14.5833	7.29167	25.2591	12	236.979	25.5208	139.783	30	SEM	Figure 6
Kassai 2012	Shock priming enhances the efficacy of SSRIs in the foot shock-induced ultrasonicvocalization test	Ferenc Kassai, István Gyertyán	2012	https://pubmed.ncbi.nlm.nih.gov/22041499/	Group	NR	Normal	Rat	Hanover Wistar	NR	[200-250g]	M	None	Paroxetine	0,04; 0,15; 0,625; 2,5	Acute	IP	After acquisition learning	10 min	2,5	Conditioned freezing	USV (sec)						<										45.1031	23.4536	77.7868	11	196.649	27.0619	111.579	17	SEM	Figure 6
Kassai 2012	Shock priming enhances the efficacy of SSRIs in the foot shock-induced ultrasonicvocalization test	Ferenc Kassai, István Gyertyán	2012	https://pubmed.ncbi.nlm.nih.gov/22041499/	Group	NR	Normal	Rat	Hanover Wistar	NR	[200-250g]	M	None	Escitalopram	0,04; 0,15; 0,625; 2,5; 10	Acute	IP	After acquisition learning	10 min	10	Conditioned freezing	USV (sec)						<										39.6907	14.433	45.6411	10	209.278	36.0825	148.772	17	SEM	Figure 6
Kitaichi 2014	Local infusion of citalopram into the basolateral amygdala decreasedconditioned fear of rats through increasing extracellular serotonin levels	Yuji Kitaichi, Takeshi Inoue, Shin Nakagawa, Yuki Omiya, Ning Song, Yan An, Chong Chen,Ichiro Kusumi, Tsukasa Koyama	2014	https://pubmed.ncbi.nlm.nih.gov/24928686/	Group	NR	Normal	Rat	Sprague-Dawley	NR	[210-300g]	M	None	Citalopram	1μmol/l	Acute	IC (basolateral amygdala)	Before acquisition retrieval	5 min	1μmol/l	Conditioned freezing	Freezing (%)						<										19.214	6.9869	19.7619	8	49.7817	8.73362	32.6782	14	SEM	Figure 3	AA; unilateral cannulae implantation
Lebrón-Milad 2013	Sex differences and estrous cycle in female rats interact with the effects of fluoxetine treatment on fear extinction	K.Lebrón-Milad, A.Tsareva, N.Ahmed, M.R.Milad	2013	https://pubmed.ncbi.nlm.nih.gov/23886596/	Single	NR	NR	Rat	Sprague-Dawley	NR	[250-300g]	Mixed	None	Fluoxetine	10	Acute	IP	Before acquisition retrieval	NR	10	Conditioned freezing	Freezing (%)								>								46.7557	2.67176	16.6851	39	36.0687	3.20611	19.2366	36	SEM	Figure 1A
Lebrón-Milad 2013	Sex differences and estrous cycle in female rats interact with the effects of fluoxetine treatment on fear extinction	K.Lebrón-Milad, A.Tsareva, N.Ahmed, M.R.Milad	2013	https://pubmed.ncbi.nlm.nih.gov/23886596/	Single	NR	NR	Rat	Sprague-Dawley	NR	[250-300g]	Mixed	None	Fluoxetine	12	Chronic [daily, 14x]	PO (drinking water)	Before acquisition retrieval	NR	12	Conditioned freezing	Freezing (%)								<								40.0763	2.93893	18.1168	38	51.8321	4.80916	27.2047	32	SEM	Figure 1B
Lee 1992	Fluoxetine and 8-OH-DPAT in the Lateral Septum Enhances and Impairs Retention of an Inhibitory Avoidance Response in Rats	Eminy H. Y. Lee, W. R. Lin, H. Y. Chen, W. H. Shiu and K. C. Liang	1992	https://pubmed.ncbi.nlm.nih.gov/1534416/	Single	Passive	NR	Rat	Sprague-Dawley	NR	[200-250g]	M	None	Fluoxetine	3; 6; 12	Acute	IC (lateral septum)	Before acquisition retrieval	10 min (max)	6	Inhibitory avoidance	Retention latency (s)						>										222.581	60	240	16	73.5484	40.6452	152.08	14	SEM	Figure 2	AA; bilateral cannulae in lateral septum
Lee 2012	Effect of Ginsenoside Re on Depression- and Anxiety-Like Behaviors andCognition Memory Deficit Induced by Repeated Immobilization in Rats	Lee, Bombi, Insop Shim, Hyejung Lee, and Dae-Hyun Hahm	2012	https://pubmed.ncbi.nlm.nih.gov/22561867/	Group	NR	NR	Rat	Sprague-Dawley	NR	[240-280g]	M	Immobilization stressed	Fluoxetine	10	Chronic [daily, 10x]	IP	Before acquisition learning	NR	10	Active avoidance	Conditioned avoidance response (%)	=															45.0777	9.84456	26.0463	7	30.5699	4.66321	12.3377	7	SEM	Figure 6A
Lee 2018a	Systemic Administration of Curcumin Affect Anxiety-RelatedBehaviors in a Rat Model of Posttraumatic Stress Disorder viaActivation of Serotonergic Systems	Bombi Lee and Hyejung Lee	2018	https://pubmed.ncbi.nlm.nih.gov/30018659/	Group	NR	Normal	Rat	Sprague-Dawley	[7 weeks]	[220-245g]	M	Single prolonged stress	Fluoxetine	10	Chronic [daily, 14x]	IP	Before acquisition learning	8 min	10	Conditioned freezing	Freezing (%)		=														51.5068	0.547945		4 to 5	51.5068	1.64384		4 to 5	SEM	Figure 5
Lee 2018a	Systemic Administration of Curcumin Affect Anxiety-RelatedBehaviors in a Rat Model of Posttraumatic Stress Disorder viaActivation of Serotonergic Systems	Bombi Lee and Hyejung Lee	2018	https://pubmed.ncbi.nlm.nih.gov/30018659/	Group	NR	Normal	Rat	Sprague-Dawley	[7 weeks]	[220-245g]	M	Single prolonged stress	Fluoxetine	10	Chronic [daily, 14x]	IP	Before acquisition learning	8 min	10	Conditioned freezing	Freezing (%)				<												39.1304	3.10559		4 to 5	56.5217	4.03727		4 to 5	SEM	Figure 5
Lee 2018b	Effects of Epigallocatechin Gallate on Behavioraland Cognitive Impairments, Hypothalamic–Pituitary–Adrenal AxisDysfunction, and Alternations in Hippocampal BDNF ExpressionUnder Single Prolonged Stress	Bombi Lee, Insop Shim, Hyejung Lee, and Dae-Hyun Hahm	2018	https://pubmed.ncbi.nlm.nih.gov/30273101/	NR	NR	Normal	Rat	Sprague-Dawley	[7 weeks]	[200-220g]	M	Single prolonged stress	Fluoxetine	10	Chronic [daily, 14x]	IP	Before acquisition learning	5 min	10	Conditioned freezing	Freezing (%)	<															39.9142	6.00858		4 to 5	65.2361	6.43777		4 to 5	SEM	Figure 3
Lee 2021	Antidepressant-Like Effects of Hesperidin in Animal Model of Post-Traumatic Stress Disorder	Bombi Lee, Gwang Muk Choi, and Bongjun Sur	2021	https://pubmed.ncbi.nlm.nih.gov/32445019/	NR	NR	Normal	Rat	Sprague-Dawley	[6 weeks]	[200-220g]	M	Single prolonged stress	Fluoxetine	10	Chronic [daily, 14x]	IP	Before, during and after acquisition learning & retrieval	5 min	10	Conditioned freezing	Freezing (%)					=								YES			34.2	0.9	2.38118	7	45.9	2.4	5.87878	6	SEM	Figure 5	Confounded measurement
Leuner 2004	Males and Females Respond Differently to Controllability and Antidepressant Treatment	Benedetta Leuner, Sabrina Mendolia-Loffredo, and Tracey J. Shors	2004	https://pubmed.ncbi.nlm.nih.gov/15601607/	Single	NR	NR	Rat	Sprague-Dawley	[~2-4 months]	[250-350g]	F	None	Fluoxetine	5	Chronic [daily, minimally 14x]	IP	Before acquisition learning	NR	5	Conditioned freezing	Conditioned response (%)			=													57.2222	6.66667	20	9	64.4444	4.44444	13.3333	9	SEM	Figure 2B	AA; electrode implantation;
Leuner 2004	Males and Females Respond Differently to Controllability andAntidepressant Treatment	Benedetta Leuner, Sabrina Mendolia-Loffredo, and Tracey J. Shors	2004	https://pubmed.ncbi.nlm.nih.gov/15601607/	Single	NR	NR	Rat	Sprague-Dawley	[~2-4 months]	[250-350g]	F	Acute uncontrollable stress	Fluoxetine	5	Chronic [daily, minimally 14x]	IP	Before acquisition learning	NR	5	Conditioned freezing	Conditioned response (%)			>													65.5556	6.66667	18.8562	8	37.7778	7.22222	21.6667	9	SEM	Figure 2B	AA; electrode implantation;
Leuner 2004	Males and Females Respond Differently to Controllability andAntidepressant Treatment	Benedetta Leuner, Sabrina Mendolia-Loffredo, and Tracey J. Shors	2004	https://pubmed.ncbi.nlm.nih.gov/15601607/	Single	NR	NR	Rat	Sprague-Dawley	[~2-4 months]	[250-350g]	F	None	Fluoxetine	5	Acute	IP	Before acquisition learning	NR	5	Conditioned freezing	Conditioned response (%)			=													59.6685	6.07735	19.2183	10	56.9061	6.07735	16.0792	7	SEM	Figure 3	AA; electrode implantation;
Leuner 2004	Males and Females Respond Differently to Controllability andAntidepressant Treatment	Benedetta Leuner, Sabrina Mendolia-Loffredo, and Tracey J. Shors	2004	https://pubmed.ncbi.nlm.nih.gov/15601607/	Single	NR	NR	Rat	Sprague-Dawley	[~2-4 months]	[250-350g]	F	Acute uncontrollable stress	Fluoxetine	5	Acute	IP	Before acquisition learning	NR	5	Conditioned freezing	Conditioned response (%)			=													40.3315	7.18232	19.0026	7	41.4365	7.18232	19.0026	7	SEM	Figure 3	AA; electrode implantation;
Leuner 2004	Males and Females Respond Differently to Controllability andAntidepressant Treatment	Benedetta Leuner, Sabrina Mendolia-Loffredo, and Tracey J. Shors	2004	https://pubmed.ncbi.nlm.nih.gov/15601607/	Single	NR	NR	Rat	Sprague-Dawley	[~2-4 months]	[300-450g]	M	None	Fluoxetine	5	Chronic [daily, minimally 14x]	IP	Before acquisition learning	NR	5	Conditioned freezing	Conditioned response (%)			=													37.7778	9.44444	29.866	10	29.4444	5.55556	16.6667	9	SEM	Figure 2A	AA; electrode implantation;
Leuner 2004	Males and Females Respond Differently to Controllability andAntidepressant Treatment	Benedetta Leuner, Sabrina Mendolia-Loffredo, and Tracey J. Shors	2004	https://pubmed.ncbi.nlm.nih.gov/15601607/	Single	NR	NR	Rat	Sprague-Dawley	[~2-4 months]	[300-450g]	M	Acute uncontrollable stress	Fluoxetine	5	Chronic [daily, minimally 14x]	IP	Before acquisition learning	NR	5	Conditioned freezing	Conditioned response (%)			=													54.4444	7.77778	21.9989	8	45	5	15	9	SEM	Figure 2A	AA; electrode implantation;
Li 2001	Effect of chronic administration of flesinoxan and fluvoxamine onfreezing behavior induced by conditioned fear	Xiao Bai Li, Takeshi Inoue, Shinji Hashimoto, Tsukasa Koyama	2001	https://pubmed.ncbi.nlm.nih.gov/11672573/	Group	Passive	Normal	Rat	Sprague-Dawley	NR	230-250g	M	None	Fluvoxamine	10; 30; 60	Acute	IP	Before acquisition retrieval	5 min	60	Conditioned freezing	Freezing (%)						<										45.0549	10.4396	29.5275	8	82.4176	7.14286	20.2031	8	SEM	Figure 1A
Li 2020	Lycopene ameliorates PTSD-like behaviors in mice and rebalances theneuroinflammatory response and oxidative stress in the brain	Fu Lia, Haitao Xiangb, Jiashu Luc, Zhuo Chend, Chao Huange, Xiaomei Yuan	2020	https://pubmed.ncbi.nlm.nih.gov/32592701/	NR	NR	NR	Mouse	C57Bl/6	[8 weeks]	NR	M	Single prolonged stress	Sertraline	15	Chronic [daily, 12x]	IP	Before acquisition learning	5 min	15	Conditioned freezing	Freezing (%)				<												38.4906	5.09434	16.1097	10	77.5472	5.66038	17.8997	10	SEM	Figure 1B
Li 2020	Lycopene ameliorates PTSD-like behaviors in mice and rebalances theneuroinflammatory response and oxidative stress in the brain	Fu Lia, Haitao Xiangb, Jiashu Luc, Zhuo Chend, Chao Huange, Xiaomei Yuan	2020	https://pubmed.ncbi.nlm.nih.gov/32592701/	NR	NR	NR	Mouse	C57Bl/6	[8 weeks]	NR	M	Single prolonged stress	Sertraline	15	Chronic [daily, 12x]	IP	Before acquisition learning	5 min	15	Conditioned freezing	Freezing (%)			<													17.0807	1.86335	5.89244	10	37.8882	3.72671	11.7849	10	SEM	Figure 1C
Lin 2016	Escitalopram reversed the traumatic stress-induced depressedand anxiety-like symptoms but not the deficits of fear memory	Chen-Cheng Lin, Che-Se Tung & Yia-Ping Liu	2016	https://pubmed.ncbi.nlm.nih.gov/26740318/	NR	NR	Normal	Rat	Wistar	[8 weeks]	NR	NR	None	Escitalopram	5	Chronic [daily, 14x]	IP	Before acquisition learning	3 min	5	Conditioned freezing	Freezing gain (%)	>															67.9803	4.92611	13.9331	8	53.202	4.92611	13.9331	8	SEM	Figure 4C, trial 2
Lin 2016	Escitalopram reversed the traumatic stress-induced depressedand anxiety-like symptoms but not the deficits of fear memory	Chen-Cheng Lin, Che-Se Tung & Yia-Ping Liu	2016	https://pubmed.ncbi.nlm.nih.gov/26740318/	NR	NR	Normal	Rat	Wistar	[8 weeks]	NR	NR	Single prolonged stress	Escitalopram	5	Chronic [daily, 14x]	IP	Before acquisition learning	3 min	5	Conditioned freezing	Freezing gain (%)	=															66.5025	3.94089	11.1465	8	70.936	2.95567	8.35988	8	SEM	Figure 4C, trial 3
Louis 2008	Additional evidence for anxiolytic- and antidepressant-like activities ofsaredutant (SR48968), an antagonist at the neurokinin-2receptor in various rodent-models	Caroline Louis, Jeanne Stemmelin, Denis Boulay, Olivier Bergis, Caroline Cohen, Guy Griebel	2008	https://pubmed.ncbi.nlm.nih.gov/18045668/	Single	NR	Normal	Rat	Wistar	NR	NR	M	Olfactory bulbectomized	Fluoxetine	30	Acute	IP	Before acquisition learning	2 min	30	Passive avoidance	Step-down latency (s)				>												388.923	24.6154		6 to 9	147.692	44.3077		6 to 9	SEM	Figure 3A	AA; olfactory bulbectomy
Martinez 2007	Serotonergic mechanisms in the basolateralamygdala differentially regulate the conditionedand unconditioned fear organizedin the periaqueductal gray	Raquel Chacon Ruiz Martinez, Amanda Ribeiro de Oliveira, Marcus Lira Brandão	2007	https://pubmed.ncbi.nlm.nih.gov/17398077/	NR	NR	Normal	Rat	Wistar	NR	[250-300g]	M	None	Fluoxetine	1.75 and 3.5 nmol/0.2μL	Acute	IC (LaA)	Before acquisition retrieval	8 min	3.5 nmol/0.2μL	Conditioned freezing	Freezing (%)						>										439.024	25.6098	92.3373	13	267.073	14.6341	46.2772	10	SEM	Figure 3	AA; unilateral bipolar electrode implantation and unilateral guid cannulae implantation
Martinez 2007	Serotonergic mechanisms in the basolateralamygdala differentially regulate the conditionedand unconditioned fear organizedin the periaqueductal gray	Raquel Chacon Ruiz Martinez, Amanda Ribeiro de Oliveira, Marcus Lira Brandão	2007	https://pubmed.ncbi.nlm.nih.gov/17398077/	NR	NR	Normal	Rat	Wistar	NR	[250-300g]	M	None	Fluoxetine	1.75 and 3.5 nmol/0.2μL	Acute	IC (BLA)	Before acquisition retrieval	8 min	3.5 nmol/0.2μL	Conditioned freezing	Freezing (%)						>										402.395	28.7425	90.8918	10	280.24	21.5569	64.6707	9	SEM	Figure 3	AA; unilateral bipolar electrode implantation and unilateral guid cannulae implantation
Masuda 2013	5-HT depletion, but not 5-HT1 antagonist, prevents the anxiolytic-like effect of citalopram in rat contextual conditioned fear stress model	Takahiro Masuda, Hiroyuki Nishikawa, Takeshi Inoue, Hiroyuki Toda, Shin Nakagawa, Shuken Boku, Tsukasa Koyama	2013	https://pubmed.ncbi.nlm.nih.gov/25287308/	Group	Passive	Normal	Rat	Sprague-Dawley	NR	[230-300g]	M	None	Citalopram	3; 10; 30; 100	Acute	SC	Before acquisition retrieval	5 min	100	Conditioned freezing	Freezing (%)						<										28.3951	6.79012		8 to 16	73.4568	4.93827		8 to 16	SEM	Figure 1
McMurray 2019	Fluoxetine Modulates Spontaneous and Conditioned Behaviors to Carbon Dioxide (CO2) Inhalation and Alters Forebrain–Midbrain Neuronal Activation	Katherine M. J. McMurray, Jeffrey R. Strawn, Renu Sah	2019	https://pubmed.ncbi.nlm.nih.gov/30439538/	Group	NR	NR	Mouse	BALB/c	[8-9 weeks]		M	None	Fluoxetine	18	Chronic [daily, 31x]	PO (drinking water)	Before, during and after acquisition learning & retrieval	5 min	18	Conditioned freezing	Freezing (%)						<							YES			11.3245	2.18543	9.272	18	20.4636	3.77483	16.0153	18	SEM	Figure 2A	Confounded measurement
Mead 2009	Avoidance-suppressing effect of antipsychotic drugs is progressively potentiated after repeated administration: an interoceptive drug state mechanism	Mead A., Li M.	2009	https://pubmed.ncbi.nlm.nih.gov/19329544/	Group	Passive	Normal	Rat	Sprague-Dawley	NR	[226-250g]	M	None	Citalopram	10	Subchronic [daily, 2x]	SC	During acquisition learning	NR	10	Avoidance conditioning	Number of avoidances		=														5.76389	1.66667	4.71405	8	9.44444	1.11111	3.1427	8	SEM	Figure 4A
Melo 2012	Antidepressants differentially modify the extinction of an aversive memory task infemale rats	Thieza G. Melo, Geison S. Izídio, Luane S. Ferreira, Diego S. Sousa, Priscila T. Macedo, Alícia Cabral, Alessandra M. Ribeiro, Regina H. Silva	2012	https://pubmed.ncbi.nlm.nih.gov/22310225/	Group	NR	Normal	Rat	Wistar	3 months	120-230g	F	None	Fluoxetine	20	Chronic [daily, 19x]	IP	Before, during and after acquisition learning & retrieval	10 min	20	Plus-maze discriminative avoidance task	Time in aversive (%)		=														6.92771	3.31325		8 to 10	0.60241	0.301205		8 to 10	SEM	Figure 1B, bl5
Melo 2012	Antidepressants differentially modify the extinction of an aversive memory task infemale rats	Thieza G. Melo, Geison S. Izídio, Luane S. Ferreira, Diego S. Sousa, Priscila T. Macedo, Alícia Cabral, Alessandra M. Ribeiro, Regina H. Silva	2012	https://pubmed.ncbi.nlm.nih.gov/22310225/	Group	NR	Normal	Rat	Wistar	3 months	120-230g	F	None	Fluoxetine	20	Chronic [daily, 19x]	IP	Before, during and after acquisition learning & retrieval	10 min	20	Plus-maze discriminative avoidance task	Time in aversive (%)								>							YES	30.8383	7.48503		8 to 10	8.38323	2.84431		8 to 10	SEM	Figure 1D, bl3	Confounded measurement
Menezes 2018	The effect of paroxetine, venlafaxine and bupropion administration alone and combined on spatial and aversive memory performance in rats	Carlos Eduardo de Souza Menezes, Roger S. McIntyre, Adriano José Maia Chaves Filho, Silvânia Maria Mendes Vasconcelos, Francisca Cléa Florenço de Sousa, João Quevedo, Thomas N. Hyphantis, André F. Carvalho, Danielle Macêdo	2018	https://pubmed.ncbi.nlm.nih.gov/30321807/	Group	Active	Reversed	Rat	Wistar	NR	220-280g	M	None	Paroxetine	20	Chronic [daily, 15x]	IP	Before acquisition learning	NR	20	Passive avoidance	Latency time (s)				=												239.521	40.7186		6 to 8	300	0		6 to 8	SEM	Figure 4A
Miao 2014	Midazolam Ameliorates the Behavior Deficits of a RatPosttraumatic Stress Disorder Model through Dual18 kDa Translocator Protein and CentralBenzodiazepine Receptor and Neurosteroidogenesis	Yu-Liang Miao, Wen-Zhi Guo, Wen-Zhu Shi, Wei-Wu Fang, Yan Liu, Ji Liu, Bao-Wei Li, Wei Wu, Yun-Feng Li	2014	https://pubmed.ncbi.nlm.nih.gov/24988461/	Group	NR	NR	Rat	Sprague-Dawley	NR	NR	M	Single prolonged stress	Sertraline	15	Chronic [daily, 18x]	PO	Before, during and after acquisition learning & retrieval	5 min	15	Conditioned freezing	Freezing (%)						<							YES			29.3878	4.08163	12.9073	10	56.7347	9.79592	30.9774	10	SEM	Figure 3A	Confounded measurement
Miao 2014	Midazolam Ameliorates the Behavior Deficits of a RatPosttraumatic Stress Disorder Model through Dual18 kDa Translocator Protein and CentralBenzodiazepine Receptor and Neurosteroidogenesis	Yu-Liang Miao, Wen-Zhi Guo, Wen-Zhu Shi, Wei-Wu Fang, Yan Liu, Ji Liu, Bao-Wei Li, Wei Wu, Yun-Feng Li	2014	https://pubmed.ncbi.nlm.nih.gov/24988461/	Group	NR	NR	Rat	Sprague-Dawley	NR	NR	M	Single prolonged stress	Sertraline	15	Chronic [daily, 18x]	PO	Before, during and after acquisition learning & retrieval	5 min	15	Conditioned freezing	Freezing (%)						<							YES			32.6531	3.26531	10.3258	10	59.1837	8.16327	25.8145	10	SEM	Figure 3B	Confounded measurement
Miao 2014	Midazolam Ameliorates the Behavior Deficits of a RatPosttraumatic Stress Disorder Model through Dual18 kDa Translocator Protein and CentralBenzodiazepine Receptor and Neurosteroidogenesis	Yu-Liang Miao, Wen-Zhi Guo, Wen-Zhu Shi, Wei-Wu Fang, Yan Liu, Ji Liu, Bao-Wei Li, Wei Wu, Yun-Feng Li	2014	https://pubmed.ncbi.nlm.nih.gov/24988461/	Group	NR	NR	Rat	Sprague-Dawley	NR	NR	M	Single prolonged stress	Sertraline	15	Chronic [daily, 18x]	PO	Before, during and after acquisition learning & retrieval	5 min	15	Conditioned freezing	Freezing (%)						<							YES			36.5128	5.74359	18.1628	10	57.0256	7.38462	23.3522	10	SEM	Figure 3C	Confounded measurement
Miao 2014	Midazolam Ameliorates the Behavior Deficits of a RatPosttraumatic Stress Disorder Model through Dual18 kDa Translocator Protein and CentralBenzodiazepine Receptor and Neurosteroidogenesis	Yu-Liang Miao, Wen-Zhi Guo, Wen-Zhu Shi, Wei-Wu Fang, Yan Liu, Ji Liu, Bao-Wei Li, Wei Wu, Yun-Feng Li	2014	https://pubmed.ncbi.nlm.nih.gov/24988461/	Group	NR	NR	Rat	Sprague-Dawley	NR	NR	M	Single prolonged stress	Sertraline	15	Chronic [daily, 18x]	PO	Before, during and after acquisition learning & retrieval	5 min	15	Conditioned freezing	Freezing (%)						<							YES			36.8932	6.21359	19.6491	10	57.8641	7.76699	24.5614	10	SEM	Figure 3D	Confounded measurement
Miles 2011	Phasic and Sustained Fear are Pharmacologically Dissociable in Rats	Leigh Miles, Michael Davis and David Walker	2011	https://pubmed.ncbi.nlm.nih.gov/21471958/	Group	NR	NR	Rat	Sprague-Dawley	NR	[200-250g]	M	None	Fluoxetine	10	Acute	PO	Before acquisition retrieval	NR	10	Fear potentiated startle	Startle Amplitude					=											0.97	0.18	0.72	16	1.07	0.2	0.489898	6	SEM	Table 1
Miles 2011	Phasic and Sustained Fear are Pharmacologically Dissociablein Rats	Leigh Miles, Michael Davis and David Walker	2011	https://pubmed.ncbi.nlm.nih.gov/21471958/	Group	NR	NR	Rat	Sprague-Dawley	NR	[200-250g]	M	None	Fluoxetine	10	Chronic [daily, 21x]	PO	Before acquisition retrieval	NR	10	Fear potentiated startle	Startle Amplitude					=											2.4	0.58	1.53454	7	1.7	0.35	0.989949	8	SEM	Table 1
Miles 2011	Phasic and Sustained Fear are Pharmacologically Dissociablein Rats	Leigh Miles, Michael Davis and David Walker	2011	https://pubmed.ncbi.nlm.nih.gov/21471958/	Group	NR	NR	Rat	Sprague-Dawley	NR	[200-250g]	M	None	Fluoxetine	10	Acute	PO	Before acquisition retrieval	NR	10	Fear potentiated startle	Startle Amplitude					=											1.43	0.31	1.45403	22	1.16	0.36	1.298	13	SEM	Table 1
Miles 2011	Phasic and Sustained Fear are Pharmacologically Dissociablein Rats	Leigh Miles, Michael Davis and David Walker	2011	https://pubmed.ncbi.nlm.nih.gov/21471958/	Group	NR	NR	Rat	Sprague-Dawley	NR	[200-250g]	M	None	Fluoxetine	10	Chronic [daily, 21x]	PO	Before acquisition retrieval	NR	10	Fear potentiated startle	Startle Amplitude					=											2.76	0.69	3.08577	20	2.12	0.45	1.90919	18	SEM	Table 1
Mirza 2005	Lamotrigine has an anxiolytic-like profile in the rat conditionedemotional response test of anxiety: a potential role for sodiumchannels?	N. R. Mirza, J. L. Bright, K. J. Stanhope, A. Wyatt, N. R. Harrington	2005	https://pubmed.ncbi.nlm.nih.gov/15682295/	Group	NR	Normal	Rat	Wistar hooded	NR	[250-300g]	M	None	Paroxetine	1; 3; 10	Acute	PO	Before acquisition retrieval	NR	1	Conditioned emotional response	Suppression ratio					=											21.5	4.6	13.8	9	2.9	0.9	2.7	9	SEM	Table 2 (dur)
Miyajima 2017	Metabolic shift induced by systemic activation of T cells in PD-1-deficient mice perturbs brain monoamines and emotional behavior	Michio Miyajima, Baihao Zhang, Yuki Sugiura, Kazuhiro Sonomura, Matteo M Guerrini, Yumi Tsutsui, Mikako Maruya, Alexis Vogelzang, Kenji Chamoto, Kurara Honda, Takatoshi Hikida, Satomi Ito, Hongyan Qin, Rikako Sanuki, Keiichiro Suzuki, Takahisa Furukawa, Yasushi Ishihama, Fumihiko Matsuda, Makoto Suematsu, Tasuku Honjo, Sidonia Fagarasan	2017	https://pubmed.ncbi.nlm.nih.gov/29058703/	NR	NR	NR	Mouse	C57BL/6N	NR	NR	M	None	Fluoxetine	20	Acute	IP	Before acquisition retrieval	5 min	20	Conditioned freezing	Freezing (%)						<										34.72	7.58		6 to 9	68.22	5.87		6 to 9	SEM	Figure 8A
Miyajima 2017	Metabolic shift induced by systemic activation of T cells in PD-1-deficient mice perturbs brain monoamines and emotional behavior	Michio Miyajima, Baihao Zhang, Yuki Sugiura, Kazuhiro Sonomura, Matteo M Guerrini, Yumi Tsutsui, Mikako Maruya, Alexis Vogelzang, Kenji Chamoto, Kurara Honda, Takatoshi Hikida, Satomi Ito, Hongyan Qin, Rikako Sanuki, Keiichiro Suzuki, Takahisa Furukawa, Yasushi Ishihama, Fumihiko Matsuda, Makoto Suematsu, Tasuku Honjo, Sidonia Fagarasan	2017	https://pubmed.ncbi.nlm.nih.gov/29058703/	NR	NR	NR	Mouse	C57BL/6N	NR	NR	M	None	Fluoxetine	20	Acute	IP	Before acquisition retrieval	6 min	20	Conditioned freezing	Freezing (%)					<											25.92	6.11		6 to 9	63.33	6.6		6 to 9	SEM	Figure 8A
Miyajima 2017	Metabolic shift induced by systemic activation of T cells in PD-1-deficient mice perturbs brain monoamines and emotional behavior	Michio Miyajima, Baihao Zhang, Yuki Sugiura, Kazuhiro Sonomura, Matteo M Guerrini, Yumi Tsutsui, Mikako Maruya, Alexis Vogelzang, Kenji Chamoto, Kurara Honda, Takatoshi Hikida, Satomi Ito, Hongyan Qin, Rikako Sanuki, Keiichiro Suzuki, Takahisa Furukawa, Yasushi Ishihama, Fumihiko Matsuda, Makoto Suematsu, Tasuku Honjo, Sidonia Fagarasan	2017	https://pubmed.ncbi.nlm.nih.gov/29058703/	NR	NR	NR	Mouse	C57BL/6N	NR	NR	M	Pdcd1-/-	Fluoxetine	20	Acute	IP	Before acquisition retrieval	5 min	20	Conditioned freezing	Freezing (%)						<										44.74	7.58		6 to 9	88.26	3.67		6 to 9	SEM	Figure 8A
Miyajima 2017	Metabolic shift induced by systemic activation of T cells in PD-1-deficient mice perturbs brain monoamines and emotional behavior	Michio Miyajima, Baihao Zhang, Yuki Sugiura, Kazuhiro Sonomura, Matteo M Guerrini, Yumi Tsutsui, Mikako Maruya, Alexis Vogelzang, Kenji Chamoto, Kurara Honda, Takatoshi Hikida, Satomi Ito, Hongyan Qin, Rikako Sanuki, Keiichiro Suzuki, Takahisa Furukawa, Yasushi Ishihama, Fumihiko Matsuda, Makoto Suematsu, Tasuku Honjo, Sidonia Fagarasan	2017	https://pubmed.ncbi.nlm.nih.gov/29058703/	NR	NR	NR	Mouse	C57BL/6N	NR	NR	M	Pdcd1-/-	Fluoxetine	20	Acute	IP	Before acquisition retrieval	6 min	20	Conditioned freezing	Freezing (%)					<											40.4908	13.4969		6 to 9	66.2577	11.6564		6 to 9	SEM	Figure 8A
Miyamoto 2000	Pretreatment with diazepam suppresses the reduction in defensive freezing behavior induced by fluvoxamine in the conditioned fear stress paradigm in mice	Junichi Miyamoto, Minoru Tsuji, Hiroshi Takeda, Hajime Nawa, Teruhiko Matsumiya	2000	https://pubmed.ncbi.nlm.nih.gov/11099703/	NR	NR	Normal	Mouse	ddY	NR	30-40 g	M	None	Fluvoxamine	5; 10; 20	Acute	IP	Before acquisition retrieval	6 min	20	Conditioned freezing	Freezing (s)						<										89.51	27.27	81.81	9	241.26	20.28	60.84	9	SEM	Figure 1A
Miyamoto 2004	Characterization of the anxiolytic-like effects of fluvoxamine, milnacipran and risperidone in mice using the conditioned fear stress paradigm	Junichi Miyamoto, Minoru Tsuji, Hiroshi Takeda, Mitsuo Ohzeki, Hajime Nawa, Teruhiko Matsumiya	2004	https://pubmed.ncbi.nlm.nih.gov/15507225/	Group	NR	Normal	Mouse	ICR	NR	30-35 g	M	None	Fluovoxamine	1.25; 2.5; 5; 10	Acute	IP	Before acquisition retrieval	6 min	10	Conditioned freezing	Freezing (s)						<										46.42	12.09	29.6143	6	206.48	24.18	59.2287	6	SEM	Figure 1A
Mochizuki 2002	Neurochemical and behavioural characterization of milnacipran, a serotonin and noradrenaline reuptake inhibitor in rats	Daisuke Mochizuki, Ryuichi Tsujita, Shinji Yamada, Koh Kawasaki, Yuji Otsuka, Shinji Hashimoto, Tsuyoshi Hattori, Yoshihisa Kitamura, Naomasa Miki	2002	https://pubmed.ncbi.nlm.nih.gov/12122491/	NR	NR	NR	Rat	Sprague-Dawley	NR	230-270g	M	None	Fluoxetine	30; 60; 100	Acute	PO	Before acquisition retrieval	10 min	60	Conditioned freezing	Freezing (%)						<										46.9136	4.93827	19.7531	16	70.9877	6.17284	24.6914	16	SEM	Figure 5	AA; unilateral guide cannulae implantation
Mochizuki 2002	Neurochemical and behavioural characterization of milnacipran, a serotonin and noradrenaline reuptake inhibitor in rats	Daisuke Mochizuki, Ryuichi Tsujita, Shinji Yamada, Koh Kawasaki, Yuji Otsuka, Shinji Hashimoto, Tsuyoshi Hattori, Yoshihisa Kitamura, Naomasa Miki	2002	https://pubmed.ncbi.nlm.nih.gov/12122491/	NR	NR	NR	Rat	Sprague-Dawley	NR	230-270g	M	None	Fluvoxamine	30; 60; 100	Acute	PO	Before acquisition retrieval	10 min	100	Conditioned freezing	Freezing (%)						<										42.5926	6.17284	24.6914	16	77.1605	6.17284	24.6914	16	SEM	Figure 5	AA; unilateral guide cannulae implantation
Molewijk 1995	Conditioned ultrasonic distress vocalizations in adult male rats as a behavioural paradigm for screening anti-panic drugs	H. E. Molewijk, A. M. van der Poel, J. Mos, J. A. M. van der Heyden, B. Olivier	1995	https://pubmed.ncbi.nlm.nih.gov/7724700/	Single	NR	Normal	Rat	Wistar	NR	180-280g	M	None	Fluvoxamine	0,3; 1; 3	Acute	IP	Before acquisition retrieval	10 min	3	Conditioned freezing	USV (count)						<										196.97	40.404	80.8081	4	373.737	35.3535	70.7071	4	SEM	Figure 3
Montezinho 2010	The effects of acute treatment with escitalopramon the different stages of contextual Conditioned freezingare reversed by atomoxetine	Liliana P. Montezinho, Silke Miller, Niels Plath, Nanna Hovelsø Jensen, Jens-Jakob Karlsson, Louise Witten, Arne Mørk	2010	https://pubmed.ncbi.nlm.nih.gov/20676614/	Group	NR	NR	Rat	Sprague-Dawley	NR	180-220g	M	None	Escitalopram	0,5; 1; 5	Acute	SC	Before acquisition learning	2 min	1	Conditioned freezing	Freezing (%)				>												47.1429	6.28571	18.8571	9	17.1429	5.14286	14.5462	8	SEM	Figure 1A
Montezinho 2010	The effects of acute treatment with escitalopramon the different stages of contextual Conditioned freezingare reversed by atomoxetine	Liliana P. Montezinho, Silke Miller, Niels Plath, Nanna Hovelsø Jensen, Jens-Jakob Karlsson, Louise Witten, Arne Mørk	2010	https://pubmed.ncbi.nlm.nih.gov/20676614/	Group	NR	NR	Rat	Sprague-Dawley	NR	180-220g	M	None	Escitalopram	0,5; 1; 5	Acute	SC	Before acquisition retrieval	2 min	1	Conditioned freezing	Freezing (%)						<										12.5714	3.42857	10.8421	10	36.8571	6.28571	19.8772	10	SEM	Figure 1B
Montezinho 2010	The effects of acute treatment with escitalopramon the different stages of contextual Conditioned freezingare reversed by atomoxetine	Liliana P. Montezinho, Silke Miller, Niels Plath, Nanna Hovelsø Jensen, Jens-Jakob Karlsson, Louise Witten, Arne Mørk	2010	https://pubmed.ncbi.nlm.nih.gov/20676614/	Group	NR	NR	Rat	Sprague-Dawley	NR	180-220g	M	None	Escitalopram	1	Acute	SC	Before acquisition learning	2 min	1	Conditioned freezing	Freezing (%)				>												61.7778	10.2222	32.3255	10	28.4444	7.11111	22.4873	10	SEM	Figure 2A
Montezinho 2010	The effects of acute treatment with escitalopramon the different stages of contextual Conditioned freezingare reversed by atomoxetine	Liliana P. Montezinho, Silke Miller, Niels Plath, Nanna Hovelsø Jensen, Jens-Jakob Karlsson, Louise Witten, Arne Mørk	2010	https://pubmed.ncbi.nlm.nih.gov/20676614/	Group	NR	NR	Rat	Sprague-Dawley	NR	180-220g	M	None	Escitalopram	1	Acute	SC	Before acquisition retrieval	2 min	1	Conditioned freezing	Freezing (%)						<										14.2222	3.55556	11.2437	10	38.2222	6.22222	19.6764	10	SEM	Figure 2B
Montezinho 2010	The effects of acute treatment with escitalopramon the different stages of contextual Conditioned freezingare reversed by atomoxetine	Liliana P. Montezinho, Silke Miller, Niels Plath, Nanna Hovelsø Jensen, Jens-Jakob Karlsson, Louise Witten, Arne Mørk	2010	https://pubmed.ncbi.nlm.nih.gov/20676614/	Group	NR	NR	Rat	Sprague-Dawley	NR	180-220g	M	None	Escitalopram	0.5; 1; 5	Acute	SC	After acquisition learning	2 min	5	Conditioned freezing	Freezing (%)						>										77.8894	13.5678	42.9053	10	25.6281	8.0402	25.4253	10	SEM	Figure 3A
Montezinho 2010	The effects of acute treatment with escitalopramon the different stages of contextual Conditioned freezingare reversed by atomoxetine	Liliana P. Montezinho, Silke Miller, Niels Plath, Nanna Hovelsø Jensen, Jens-Jakob Karlsson, Louise Witten, Arne Mørk	2010	https://pubmed.ncbi.nlm.nih.gov/20676614/	Group	NR	NR	Rat	Sprague-Dawley	NR	180-220g	M	None	Escitalopram	5	Acute	SC	After acquisition learning	2 min	5	Conditioned freezing	Freezing (%)						>										70.3518	9.04523	28.6035	10	17.0854	5.52764	17.4799	10	SEM	Figure 3B
Montoya 2020	Comparison of cannabidiol to citalopram in targeting fear memory in female mice	Zackary T. Montoya, Amy L. Uhernik and Jeffrey P. Smith	2020	https://pubmed.ncbi.nlm.nih.gov/33526146/	Group	NR	NR	Mouse	C57BL/6	[29-32 days]	NR	F	None	Citalopram	10	Acute	IP	Before acquisition learning	3 min	10	Conditioned freezing	Freezing (%)			=													25.8883	4.31472	14.9466	12	15.2284	1.01523	3.51685	12	SEM	Figure 1B
Montoya 2020	Comparison of cannabidiol to citalopram in targeting fear memory in female mice	Zackary T. Montoya, Amy L. Uhernik and Jeffrey P. Smith	2020	https://pubmed.ncbi.nlm.nih.gov/33526146/	Group	NR	NR	Mouse	C57BL/6	[29-32 days]	NR	F	None	Citalopram	10	Acute	IP	Before acquisition learning	3 min	10	Conditioned freezing	Freezing (%)			=													32.9949	2.28426	7.91292	12	38.0711	1.77665	6.1545	12	SEM	Figure 1B
Montoya 2020	Comparison of cannabidiol to citalopram in targeting fear memory in female mice	Zackary T. Montoya, Amy L. Uhernik and Jeffrey P. Smith	2020	https://pubmed.ncbi.nlm.nih.gov/33526146/	Group	NR	NR	Mouse	C57BL/6	[29-32 days]	NR	F	None	Citalopram	10	Acute	IP	Before acquisition learning	5 min	10	Conditioned freezing	Freezing (%)				=												26.7327	1.9802	6.85961	12	28.7129	2.47525	8.57451	12	SEM	Figure 2B
Muraki 1999	Effect of subchronic lithium carbonate treatment on anxiolytic-like effectof citalopram and MKC-242 in conditioned fear stress in the rat	Ihoko Muraki, Takeshi Inoue, Shinji Hashimoto, Takeshi Izumi, Koichi Ito, Tetsuro Ohmori, Tsukasa Koyama	1999	https://pubmed.ncbi.nlm.nih.gov/10594313/	Group	Passive	Normal	Rat	Sprague-Dawley	NR	[230-270g]	M	None	Citalopram	3; 10; 30	Acute	SC	Before acquisition retrieval	5 min	30	Conditioned freezing	Freezing (%)						<										37.8947	7.10526	28.4211	16	63.1579	5.78947	23.1579	16	SEM	Figure 1
Muraki 1999	Effect of subchronic lithium carbonate treatment on anxiolytic-like effectof citalopram and MKC-242 in conditioned fear stress in the rat	Ihoko Muraki, Takeshi Inoue, Shinji Hashimoto, Takeshi Izumi, Koichi Ito, Tetsuro Ohmori, Tsukasa Koyama	1999	https://pubmed.ncbi.nlm.nih.gov/10594313/	Group	Passive	Normal	Rat	Sprague-Dawley	NR	[230-270g]	M	None	Citalopram	3	Acute	SC	Before acquisition retrieval	5 min	3	Conditioned freezing	Freezing (%)						=										78.8571	7.42857		8 to 16	61.1429	7.42857		8 to 16	SEM	Figure 2A
Muraki 1999	Effect of subchronic lithium carbonate treatment on anxiolytic-like effectof citalopram and MKC-242 in conditioned fear stress in the rat	Ihoko Muraki, Takeshi Inoue, Shinji Hashimoto, Takeshi Izumi, Koichi Ito, Tetsuro Ohmori, Tsukasa Koyama	1999	https://pubmed.ncbi.nlm.nih.gov/10594313/	Group	Passive	Normal	Rat	Sprague-Dawley	NR	[230-270g]	M	None	Citalopram	3	Acute	SC	Before acquisition retrieval	5 min	3	Conditioned freezing	Freezing (%)						=										59.4286	6.28571	17.7787	8	71.4286	5.14286	14.5462	8	SEM	Figure 2B
Muraki 1999	Effect of subchronic lithium carbonate treatment on anxiolytic-like effectof citalopram and MKC-242 in conditioned fear stress in the rat	Ihoko Muraki, Takeshi Inoue, Shinji Hashimoto, Takeshi Izumi, Koichi Ito, Tetsuro Ohmori, Tsukasa Koyama	1999	https://pubmed.ncbi.nlm.nih.gov/10594313/	Group	Passive	Normal	Rat	Sprague-Dawley	NR	[230-270g]	M	None	Citalopram	30	Acute	SC	Before acquisition retrieval	5 min	30	Conditioned freezing	Freezing (%)						<										30.3371	10.1124		8 to 16	61.7978	8.42697		8 to 16	SEM	Figure 3A
Muraki 1999	Effect of subchronic lithium carbonate treatment on anxiolytic-like effectof citalopram and MKC-242 in conditioned fear stress in the rat	Ihoko Muraki, Takeshi Inoue, Shinji Hashimoto, Takeshi Izumi, Koichi Ito, Tetsuro Ohmori, Tsukasa Koyama	1999	https://pubmed.ncbi.nlm.nih.gov/10594313/	Group	Passive	Normal	Rat	Sprague-Dawley	NR	[230-270g]	M	None	Citalopram	30	Acute	SC	Before acquisition retrieval	5 min	30	Conditioned freezing	Freezing (%)						<										20.2247	8.42697	23.8351	8	77.5281	5.61798	15.89	8	SEM	Figure 3B
Muraki 2008	Effect of co-administration of the selective 5-HT1Areceptor antagonist WAY100,635 and selective 5-HT1B/1Dreceptor antagonist GR 127,935 onanxiolytic effect of citalopram in conditioned fear stress in the rat	Ihoko Muraki, Takeshi Inoue, Tsukasa Koyama	2008	https://pubmed.ncbi.nlm.nih.gov/18423441/	Group	Passive	Normal	Rat	Sprague-Dawley	NR	[230-270g]	M	None	Citalopram	1; 3; 10; 30; 100	Acute	SC	Before acquisition retrieval	5 min	100	Conditioned freezing	Freezing (%)						<										14.1243	5.08475	14.3818	8	71.7514	7.34463	20.7738	8	SEM	Figure 1
Muraki 2008	Effect of co-administration of the selective 5-HT1Areceptor antagonist WAY100,635 and selective 5-HT1B/1Dreceptor antagonist GR 127,935 onanxiolytic effect of citalopram in conditioned fear stress in the rat	Ihoko Muraki, Takeshi Inoue, Tsukasa Koyama	2008	https://pubmed.ncbi.nlm.nih.gov/18423441/	Group	Passive	Normal	Rat	Sprague-Dawley	NR	[230-270g]	M	None	Citalopram	1; 3; 10; 30; 100	Acute	SC	Before acquisition retrieval	5 min	3	Conditioned freezing	Freezing (%)						=										58.6047	6.51163	31.9003	24	73.4884	4.65116	22.786	24	SEM	Figure 2
Muraki 2008	Effect of co-administration of the selective 5-HT1Areceptor antagonist WAY100,635 and selective 5-HT1B/1Dreceptor antagonist GR 127,935 onanxiolytic effect of citalopram in conditioned fear stress in the rat	Ihoko Muraki, Takeshi Inoue, Tsukasa Koyama	2008	https://pubmed.ncbi.nlm.nih.gov/18423441/	Group	Passive	Normal	Rat	Sprague-Dawley	NR	[230-270g]	M	None	Citalopram	1; 3; 10; 30; 100	Acute	SC	Before acquisition retrieval	5 min	30	Conditioned freezing	Freezing (%)						<										33.8983	13.5593	38.3516	8	65.5367	13.5593	38.3516	8	SEM	Figure 3
Muraki 2008	Effect of co-administration of the selective 5-HT1Areceptor antagonist WAY100,635 and selective 5-HT1B/1Dreceptor antagonist GR 127,935 onanxiolytic effect of citalopram in conditioned fear stress in the rat	Ihoko Muraki, Takeshi Inoue, Tsukasa Koyama	2008	https://pubmed.ncbi.nlm.nih.gov/18423441/	Group	Passive	Normal	Rat	Sprague-Dawley	NR	[230-270g]	M	None	Citalopram	1; 3; 10; 30; 100	Acute	SC	Before acquisition retrieval	5 min	30	Conditioned freezing	Freezing (%)						<										23.6607	9.82143	29.4643	9	70.5357	9.375	28.125	9	SEM	Figure 4
Mutlu 2011	Effects of Citalopram on Cognitive Performancein Passive Avoidance, Elevated Plus-Maze andThree-Panel Runway Tasks in Naïve Rats	Oguz Mutlu, Guner Ulak, Ipek Komsuoglu Çelikyurt, Firuzan Yildiz Akar, and Faruk Erden	2011	https://pubmed.ncbi.nlm.nih.gov/21786537/	Group	Passive	Normal	Rat	Wistar	NR	[200-250g]	M	None	Citalopram	5; 10; 20; 50	Acute	IP	Before acquisition learning	5 min (max)	20	Passive avoidance	Latency time (s)		=														10.3562	3.12329		8 to 11	22.1918	3.20548		8 to 11	SEM	Figure 2A
Mutlu 2011	Effects of Citalopram on Cognitive Performancein Passive Avoidance, Elevated Plus-Maze andThree-Panel Runway Tasks in Naïve Rats	Oguz Mutlu, Guner Ulak, Ipek Komsuoglu Çelikyurt, Firuzan Yildiz Akar, and Faruk Erden	2011	https://pubmed.ncbi.nlm.nih.gov/21786537/	Group	Passive	Normal	Rat	Wistar	NR	[200-250g]	M	None	Citalopram	5; 10; 20; 50	Acute	IP	Before acquisition learning	5 min (max)	20	Passive avoidance	Latency time (s)				<												26.3006	7.08092		8 to 11	254.913	34.3931		8 to 11	SEM	Figure 2B	Confounded measurement
Nakamura 2011	Anxiolytic effects of aniracetam in three different mouse models ofanxiety and the underlying mechanism	Kazuo Nakamura, Mitsue Kurasawa	2011	https://pubmed.ncbi.nlm.nih.gov/11412837/	Group	NR	Normal	Mouse	ddY	7 weeks	NR	M	None	Fluoxetine	1; 3; 10	Acute	IP	Before acquisition retrieval	6 min	10	Conditioned freezing	Freezing (s)						<										52.4	12.1	29.6388	6	201	41.7	102.144	6	SEM	Table 3
Nelson 1997	Daily Fluoxetine Administration Impairs Avoidance Learning in the Rat Without Altering Sensory Thresholds	Christina J. Nelson, Wesley P. Jordan, and Rose T. Bohan	1997	https://pubmed.ncbi.nlm.nih.gov/9380787/	Single	NR	NR	Rat	Sprague-Dawley	70 days	NR	M	None	Fluoxetine	5 (1st day) AND 10 (rest)	Subchronic [daily, 5x]	IP	Before, during and after acquisition learning	NR	10	Active avoidance	Mean latency (s)		>														18.9706	2.94118	9.30082	10	5.29412	1.69118	5.34797	10	SEM	Figure 1
Nelson 1997	Daily Fluoxetine Administration Impairs Avoidance Learning in the Rat Without Altering Sensory Thresholds	Christina J. Nelson, Wesley P. Jordan, and Rose T. Bohan	1997	https://pubmed.ncbi.nlm.nih.gov/9380787/	Single	NR	NR	Rat	Sprague-Dawley	70 days	NR	M	None	Fluoxetine	5 (1st day) AND 10 (rest)	Subchronic [daily, 5x]	IP	Before, during and after acquisition learning	NR	10	Active avoidance	Mean escape (%)		<														11.7391	10.4348	32.9977	10	75.2174	13.913	43.9969	10	SEM	Figure 2
Nelson 1997	Daily Fluoxetine Administration Impairs Avoidance Learning in the Rat Without Altering Sensory Thresholds	Christina J. Nelson, Wesley P. Jordan, and Rose T. Bohan	1997	https://pubmed.ncbi.nlm.nih.gov/9380787/	Single	NR	NR	Rat	Sprague-Dawley	55 days	NR	M	None	Fluoxetine	5 (1st day) AND 10 (rest)	Subchronic [daily, 6x]	IP	Before, during and after acquisition learning	NR	10	Active avoidance	Mean latency (%)		>														10.3723	1.11702	3.53233	10	7.18085	0.319149	1.00924	10	SEM	Figure 3
Nelson 2007	Prophylactic treatment with paroxetine ameliorates behavioral deficits and retards the development of amyloid and tau pathologies in 3xTgAD mice	Rhonda L. Nelson, Zhihong Guo, Veerendra Madala Halagappa, Michelle Pearson, Audrey J. Gray, Yasuji Matsuoka, Martin Brown, Bronwen Martin, Titilola Iyun, Stuart Maudsley, Robert F. Clark, Mark P. Mattson	2007	https://pubmed.ncbi.nlm.nih.gov/17368447/	Group	NR	NR	Mouse	NR	10 months	NR	M	Non	Paroxetine	5	chronic [daily, ~150x]	IP	Before, during and after acquisition learning & retrieval	10 min (max)	5	Passive avoidance	Transfer latency (s)						=							YES			415.87	31.1887	69.74	5	328.04	16.1712	36.16	5	SD	Figure 1B	Chronic stress 5 months of injections
Nelson 2007	Prophylactic treatment with paroxetine ameliorates behavioral deficits and retards the development of amyloid and tau pathologies in 3xTgAD mice	Rhonda L. Nelson, Zhihong Guo, Veerendra Madala Halagappa, Michelle Pearson, Audrey J. Gray, Yasuji Matsuoka, Martin Brown, Bronwen Martin, Titilola Iyun, Stuart Maudsley, Robert F. Clark, Mark P. Mattson	2007	https://pubmed.ncbi.nlm.nih.gov/17368447/	Group	NR	NR	Mouse	NR	10 months	NR	M	3xTgAD	Paroxetine	5	chronic [daily, ~150x]	IP	Before, during and after acquisition learning & retrieval	10 min (max)	5	Passive avoidance	Transfer latency (s)						=							YES			524.35	24.2569	54.24	5	447.86	55.45	123.99	5	SD	Figure 1B	Chronic stress 5 months of injections
Nelson 2007	Prophylactic treatment with paroxetine ameliorates behavioral deficits and retards the development of amyloid and tau pathologies in 3xTgAD mice	Rhonda L. Nelson, Zhihong Guo, Veerendra Madala Halagappa, Michelle Pearson, Audrey J. Gray, Yasuji Matsuoka, Martin Brown, Bronwen Martin, Titilola Iyun, Stuart Maudsley, Robert F. Clark, Mark P. Mattson	2007	https://pubmed.ncbi.nlm.nih.gov/17368447/	Group	NR	NR	Mouse	NR	10 months	NR	F	Non	Paroxetine	5	chronic [daily, ~150x]	IP	Before, during and after acquisition learning & retrieval	10 min (max)	5	Passive avoidance	Transfer latency (s)						=							YES			315.13	4.61972	10.33	5	235.06	13.8636	31	5	SD	Figure 1B	Chronic stress 5 months of injections
Nelson 2007	Prophylactic treatment with paroxetine ameliorates behavioral deficits and retards the development of amyloid and tau pathologies in 3xTgAD mice	Rhonda L. Nelson, Zhihong Guo, Veerendra Madala Halagappa, Michelle Pearson, Audrey J. Gray, Yasuji Matsuoka, Martin Brown, Bronwen Martin, Titilola Iyun, Stuart Maudsley, Robert F. Clark, Mark P. Mattson	2007	https://pubmed.ncbi.nlm.nih.gov/17368447/	Group	NR	NR	Mouse	NR	10 months	NR	F	3xTgAD	Paroxetine	5	chronic [daily, ~150x]	IP	Before, during and after acquisition learning & retrieval	10 min (max)	5	Passive avoidance	Transfer latency (s)						=							YES			325.46	33.5008	74.91	5	464.94	49.672	111.07	5	SD	Figure 1B	Chronic stress 5 months of injections
Nikaido 2016	cis-3-Hexenol and trans-2-hexenal mixture prevents development of PTSD-like phenotype in rats	Yoshikazu Nikaido, Junko Yamada, Keisuke Migita, Yuko Shiba, Tomonori Furukawa, Toshihiro Nakashima, Shinya Ueno	2016	https://pubmed.ncbi.nlm.nih.gov/26475511/	Single	Passive	Normal	Rat	Sprague-Dawley	7 weeks	NR	M	None	Paroxetine	10	Chronic [daily, 13x]	IP	Before acquisition retrieval	1 min	10	Conditioned freezing	Freezing (%)					=											50.9363	7.49064	18.3482	6	74.9064	13.4831	33.0268	6	SEM	Figure 2B
Nishikawa 2007	Synergistic effects of tandospirone and selective serotonin reuptake inhibitors on the contextual conditioned fear stress response in rats	Hiroyuki Nishikawa, Takeshi Inoue, Takeshi Izumi, Tsukasa Koyama	2007	https://pubmed.ncbi.nlm.nih.gov/17368862/	Group	Passive	Normal	Rat	Sprague-Dawley	NR	[250-300g]	M	None	Paroxetine	5; 10; 20	Acute	IP	Before acquisition retrieval	5 min	20	Conditioned freezing	Freezing (%)						<										32.5	7.7		8 to 32	78.6	4.8		8 to 32	SEM	Table 1
Nishikawa 2007	Synergistic effects of tandospirone and selective serotonin reuptake inhibitors on the contextual conditioned fear stress response in rats	Hiroyuki Nishikawa, Takeshi Inoue, Takeshi Izumi, Tsukasa Koyama	2007	https://pubmed.ncbi.nlm.nih.gov/17368862/	Group	Passive	Normal	Rat	Sprague-Dawley	NR	[250-300g]	M	None	Fluvoxamine	30; 60	Acute	IP	Before acquisition retrieval	5 min	60	Conditioned freezing	Freezing (%)						<										51	6.3		8 to 32	70.9	5.1		8 to 32	SEM	Table 1
Nishikawa 2007	Synergistic effects of tandospirone and selective serotonin reuptake inhibitors on the contextual conditioned fear stress response in rats	Hiroyuki Nishikawa, Takeshi Inoue, Takeshi Izumi, Tsukasa Koyama	2007	https://pubmed.ncbi.nlm.nih.gov/17368862/	Group	Passive	Normal	Rat	Sprague-Dawley	NR	[250-300g]	M	None	Citalopram	3; 10; 30	Acute	IP	Before acquisition retrieval	5 min	30	Conditioned freezing	Freezing (%)						<										46.4	8.1		8 to 32	84	4.3		8 to 32	SEM	Table 1
Ohno 2018	Yokukansan, a traditional Japanese herbal medicine, enhances the anxiolytic effect of fluvoxamine and reduces cortical 5-HT2A receptor expression in mice	Rintaro Ohno, Hiroko Miyagishi, Minoru Tsuji, Atsumi Saito, Kazuya Miyagawa, Kazuhiro Kurokawa, Hiroshi Takeda	2018	https://pubmed.ncbi.nlm.nih.gov/29382554/	NR	Passive	Normal	Mouse	ICR	NR	NR	M	None	Fluvoxamine	5; 10; 20	Acute	IP	Before acquisition retrieval	6 min	20	Conditioned freezing	Freezing (s)						<										121.81	14.24		20 to 22	188.61	11.30		20 to 22	SEM	Figure 1
Pamplona 2011	Prolonged fear incubation leads to generalized avoidance behavior in mice	F.A. Pamplona, K. Henes, V. Micale, C.P. Mauch, R.N. Takahashi, C.T. Wotjak	2011	https://pubmed.ncbi.nlm.nih.gov/20655545/	Single	Active	Reversed	Mouse	C57BL/6NCrl	9-10 weeks	NR	M	None	Fluoxetine	20	Chronic [daily, 25x]	PO (drinking water)	Before acquisition retrieval	10 min	20	CODA	Latency time (s)						<										174.81	31.11		10 to 19	251.11	22.22		10 to 19	SEM	Figure 5C
Perkins 2009	Effects of Lorazepam and Citalopram on Human DefensiveReactions: Ethopharmacological Differentiation of Fearand Anxiety	Adam M. Perkins, Ulrich Ettinger, Robert Davis, Russell Foster, Steven C. R. Williams, and Philip J. Corr	2009	https://pubmed.ncbi.nlm.nih.gov/19812336/	NR	NR	NR	Human	NR	18-40 years	NR	M	None	Citalopram	10 mg	Acute	Pill	Before acquisition learning & retrieval	NR	10 mg	Active avoidance	Risk assessment intensity	=												YES			0.0134328	0.0105224	0.0470575	20	0.0091791	0.0107463	0.0480588	20	SEM	Figure 3A	Confounded measurement
Perrine 2016	Severe, multimodal stress exposure induces PTSD-like characteristics in a mouse model of single prolonged stress	Shane A. Perrine, Andrew L. Eagle, Sophie A. George, Kostika Mulo, Robert J. Kohler, Justin Gerard, Arman Harutyunyan, Steven M. Hool, Laura L. Susick, Brandy L. Schneider, Farhad Ghoddoussi, Matthew P. Galloway, Israel Liberzon, Alana C. Conti,	2016	https://pubmed.ncbi.nlm.nih.gov/26821287/	Group	NR	Normal	Mouse	C57Bl/6	12-14 weeks	25-30 g	M	None	Paroxetine	10	Chronic [daily, 7x]	PO (drinking water)	Before acquisition retrieval	6 min	10	Conditioned freezing	Freezing (s)					=											14.8949	2.4024	6.35616	7	13.4535	2.4024	6.35616	7	SEM	Figure 2
Perrine 2016	Severe, multimodal stress exposure induces PTSD-like characteristics in a mouse model of single prolonged stress	Shane A. Perrine, Andrew L. Eagle, Sophie A. George, Kostika Mulo, Robert J. Kohler, Justin Gerard, Arman Harutyunyan, Steven M. Hool, Laura L. Susick, Brandy L. Schneider, Farhad Ghoddoussi, Matthew P. Galloway, Israel Liberzon, Alana C. Conti,	2016	https://pubmed.ncbi.nlm.nih.gov/26821287/	Group	NR	Normal	Mouse	C57Bl/6	12-14 weeks	25-30 g	M	Single prolonged stress	Paroxetine	10	Chronic [daily, 7x]	PO (drinking water)	Before acquisition retrieval	6 min	10	Conditioned freezing	Freezing (s)					<											14.2	1.15	3.04261	7	21.1	3.17	8.38703	7	SEM	Figure 2
Pettersson 2015	Acute escitalopram but not contextual conditioning exertsa stronger “anxiogenic” effect in rats with high baseline “anxiety” in the acoustic startle paradigm	Robert Pettersson, Jakob Näslund, Staffan Nilsson, Elias Eriksson, S. Melker Hagsäter	2015	https://pubmed.ncbi.nlm.nih.gov/25417552/	Group	NR	NR	Rat	Wistar	[11-12 weeks]	NR	M	None	Escitalopram	10	Acute	SC	Before acquisition retrieval	20 min	10	Fear potentiated startle	Mean startle						>										839.7	79.7	347.404	19	633.2	60.3	276.329	21	SEM	Table 2
Popova 2014	Combination of fluoxetine and extinction treatments forms a uniques ynaptic protein profile that correlates with long-term fear reduction in adult mice	Dina Popova, Arna Ágústsdóttir, Jesse Lindholm, Ulams Mazulis, Yumiko Akamine, Eero Castrén, Nina N.Karpovan	2014	https://pubmed.ncbi.nlm.nih.gov/24837571/	Single	NR	Normal	Mouse	C57Bl/6JRcc.Hsd	3 months	NR	M	None	Fluoxetine	10.26+_0.13	Chronic [daily, 14x]	PO (drinking water)	Before acquisition retrieval	NR	10.26+_0.13	Conditioned freezing	Freezing (%)					=											16.88	7.46	18.2732	6	41.05	8.44	20.6737	6	SEM	Figure 1
Popova 2014	Combination of fluoxetine and extinction treatments forms a uniques ynaptic protein profile that correlates with long-term fear reduction in adult mice	Dina Popova, Arna Ágústsdóttir, Jesse Lindholm, Ulams Mazulis, Yumiko Akamine, Eero Castrén, Nina N.Karpovan	2014	https://pubmed.ncbi.nlm.nih.gov/24837571/	Single	NR	Normal	Mouse	C57Bl/6JRcc.Hsd	3 months	NR	M	None	Fluoxetine	10.26+_0.13	Chronic [daily, 16x]	PO (drinking water)	Before acquisition retrieval	NR	10.26+_0.13	Conditioned freezing	Freezing (%)											=				YES	24.55	7.15	17.5139	6	52.68	6.83	16.73	6	SEM	Figure 1	Confounded measurement
Prajapati 2020	A novel stress re-stress model: modification of re-stressor cue induces long-lasting post-traumaticstress disorder-like symptoms in rats	Santosh Kumar Prajapati, Neha Singh, Debapriya Garabadu & Sairam Krishnamurthy	2020	https://pubmed.ncbi.nlm.nih.gov/31903815/	NR	NR	NR	Rat	Charles Foster albino	NR	[200-230g]	M	Variable stress	Paroxetine	10	Subchronic [daily, 6x]	PO	Before, during and after acquisition learning & retrieval	5 min	10	Conditioned freezing	Freezing (%)						=										71.9457	5.42986	13.3004	6	72.8507	5.65611	13.8546	6	SD	Figure 2
Prajapati 2021a	Non-selective orexin-receptor antagonist attenuates stress-re-stress-induced core PTSD-like symptoms in rats: Behavioural and neurochemical analyses	Santosh Kumar Prajapati , Sairam Krishnamurthy	2021	https://pubmed.ncbi.nlm.nih.gov/33212086/	Group	NR	NR	Rat	Wistar	[2 months]	NR	M	Variable stress	Paroxetine	10	Chronic [daily, 25x]	PO	Before and during acquisition retrieval	5 min	10	Conditioned freezing	Freezing (%)						=										50.2041	6.53061	15.9967	6	50.6122	2.44898	5.99875	6	SD	Figure 2
Prajapati 2021b	Development and treatment of cognitive flexibility in sub-chronic stress-re-stress (SRS) model of PTSD	Santosh Kumar Prajapati, Sairam Krishnamurthy	2021	https://pubmed.ncbi.nlm.nih.gov/33389726/	Group	NR	NR	Rat	Wistar albino	NR	[220-260g]	M	Variable stress	Setraline	10	Chronic [daily, 25x]	PO	Before and during acquisition retrieval	5 min	10	Conditioned freezing	Freezing (%)						=										43.6607	5.35714	15.1523	8	46.6071	6.02679	17.0463	8	SD	Figure 5
Pytka 2017	HBK-14 and HBK-15 with antidepressant-like and/or memory-enhancing properties increase serotonin levels in the hippocampus after chronic treatment in mice	Karolina Pytka, Katarzyna Gawlik, Dorota Pawlica-Gosiewska, Jadwiga Witalis, Anna Waszkielewicz	2017	https://pubmed.ncbi.nlm.nih.gov/27888375/	Group	Passive	Normal	Mouse	CD-1	NR	[18-21g]	M	None	Fluoxetine	5, 10, 20	Acute	IP	Before acquisition learning	5 min (max)	20	Step through avoidance	Latency time (s)				=												170.30	17.17		8 to 10	176.03	22.90		8 to 10	SEM	Figure 6A	Confounded measurement
Qiu 2013	Repeated administration of AC-5216, aligand for the 18 kDa translocator protein, improves behavioral deficits in a mouse model of post-traumatic stress disorder	Zhi-Kun Qiu, Li-Ming Zhang, Nan Zhao, Hong-Xia Chen, You-Zhi Zhang, Yan-Qin Liu,Tian-Yue Mi, Wen-Wen Zhou, Yang Li, Ri-Fang Yang, Jiang-Ping Xu, Yun-Feng Li	2013	https://pubmed.ncbi.nlm.nih.gov/23624119/	Group	NR	NR	Mouse	ICR	NR	NR	M	None	Sertraline	15	Chronic [daily, 15x]	PO	Before and during acquisition retrieval	5 min	15	Conditioned freezing	Freezing (%)						<										3.40206	1.70103	5.37913	10	19.1753	5.10309	16.1374	10	SEM	Figure 2
Qiu 2017	Anti-PTSD-like effects of albiflorin extracted from Radix paeoniae Alba	Zhi-Kun Qiu, Jia-Li He, Xu Liu, Jia Zeng, Ji-Sheng Chen, Hong Nie	2017	https://pubmed.ncbi.nlm.nih.gov/27993636/	Group	NR	NR	Rat	Sprague-Dawley	NR	[180-200g]	M	None	Sertraline	15	Chronic [daily, 8x]	IG	Before, during and after acquisition learning & retrieval	5 min	15	Conditioned freezing	Freezing (%)						<							YES			34.4086	3.44086	10.881	10	54.1935	4.30108	13.6012	10	SEM	Figure 3	Confounded measurement
Ravinder 2013	A role for the extended amygdala in the fear-enhancing effects of acute selective serotonin reuptake inhibitor treatment	S Ravinder, NS Burghardt, R Brodsky, EP Bauer and S Chattarji	2013	https://pubmed.ncbi.nlm.nih.gov/23321806/	Group	NR	NR	Rat	Sprague-Dawley		[250-300g]	M	None	Fluoxetine	10	Acute	IP	Before acquisition learning	NR	10	Conditioned freezing	Freezing (%)	=															91.6667	1.28205	4.797	14	66.0256	10.2564	36.98	13	SEM	Figure 1B
Ravinder 2013	A role for the extended amygdala in the fear-enhancing effects of acute selective serotonin reuptake inhibitor treatment	S Ravinder, NS Burghardt, R Brodsky, EP Bauer and S Chattarji	2013	https://pubmed.ncbi.nlm.nih.gov/23321806/	Group	NR	NR	Rat	Sprague-Dawley		[250-300g]	M	None	Fluoxetine	10	Acute	IP	Before acquisition learning	NR	10	Conditioned freezing	Freezing (%)			>										YES			74.359	5.76923	21.5865	14	53.2051	8.97436	32.3575	13	SEM	Figure 1D	Confounded measurement
Ravinder 2013	A role for the extended amygdala in the fear-enhancing effects of acute selective serotonin reuptake inhibitor treatment	S Ravinder, NS Burghardt, R Brodsky, EP Bauer and S Chattarji	2013	https://pubmed.ncbi.nlm.nih.gov/23321806/	Group	NR	NR	Rat	Sprague-Dawley		[250-300g]	M	None	Fluoxetine	9 µg	Acute	CeA infusion	Before acquisition learning	NR	10	Conditioned freezing	Freezing (%)	=															6.15942	5.7971	12.9627	5	2.17391	8.69565	28.8402	11	SEM	Figure 4B	AA; bilateral cannulae in CeA
Ravinder 2013	A role for the extended amygdala in the fear-enhancing effects of acute selective serotonin reuptake inhibitor treatment	S Ravinder, NS Burghardt, R Brodsky, EP Bauer and S Chattarji	2013	https://pubmed.ncbi.nlm.nih.gov/23321806/	Group	NR	NR	Rat	Sprague-Dawley		[250-300g]	M	None	Fluoxetine	9 µg	Acute	CeA infusion	Before acquisition learning	NR	10	Conditioned freezing	Freezing (%)			=										YES			43.1034	6.55172	14.6501	5	46.8966	5.86207	19.4423	11	SEM	Figure 4D	AA; bilateral cannulae in CeA; Confounded measurement
Ravinder 2013	A role for the extended amygdala in the fear-enhancing effects of acute selective serotonin reuptake inhibitor treatment	S Ravinder, NS Burghardt, R Brodsky, EP Bauer and S Chattarji	2013	https://pubmed.ncbi.nlm.nih.gov/23321806/	Group	NR	NR	Rat	Sprague-Dawley		[250-300g]	M	None	Fluoxetine	9 µg	Acute	BNST Infusion	Before acquisition learning	NR	10	Conditioned freezing	Freezing (%)	=															45.6522	15.5797	44.0661	8	39.4928	12.3188	36.9565	9	SEM	Figure 4E	AA; bilateral cannulae in BNST
Ravinder 2013	A role for the extended amygdala in the fear-enhancing effects of acute selective serotonin reuptake inhibitor treatment	S Ravinder, NS Burghardt, R Brodsky, EP Bauer and S Chattarji	2013	https://pubmed.ncbi.nlm.nih.gov/23321806/	Group	NR	NR	Rat	Sprague-Dawley		[250-300g]	M	None	Fluoxetine	9 µg	Acute	BNST Infusion	Before acquisition learning	NR	10	Conditioned freezing	Freezing (%)			>										YES			80.6897	3.44828	9.7532	8	50.3448	5.51724	16.5517	9	SEM	Figure 4G	AA; bilateral cannulae in BNST; Confounded measurement
Regue 2019	Increased 5-HT2C receptor editing predisposes to PTSD-like behaviors and alters BDNF and cytokines signaling	Mathilde Règue, Corinne Poilbout, Vincent Martin, Bernard Franc, Laurence Lanfumey and Raymond Mongeau	2019	https://pubmed.ncbi.nlm.nih.gov/30792491/	Single	NR	NR	Mouse	C57BL/6J	10 weeks	NR	M	None	Paroxetine	5.5	Chronic [daily, 28x]	PO (drinking water)	Before acquisition learning	695 s	5.5	Conditioned freezing	Freezing (%)	=															47.0199	4.63576		16 to 17	26.4901	5.96026		16 to 17	SEM	Figure 2B
Regue 2019	Increased 5-HT2C receptor editing predisposes to PTSD-like behaviors and alters BDNF and cytokines signaling	Mathilde Règue, Corinne Poilbout, Vincent Martin, Bernard Franc, Laurence Lanfumey and Raymond Mongeau	2019	https://pubmed.ncbi.nlm.nih.gov/30792491/	Single	NR	NR	Mouse	C57BL/6J	10 weeks	NR	M	VGV 5-HT2CR	Paroxetine	5.5	Chronic [daily, 28x]	PO (drinking water)	Before acquisition learning	695 s	5.5	Conditioned freezing	Freezing (%)	<															43.7086	8.60927		10 to 12	94.702	0.662252		10 to 12	SEM	Figure 2B
Regue 2019	Increased 5-HT2C receptor editing predisposes to PTSD-like behaviors and alters BDNF and cytokines signaling	Mathilde Règue, Corinne Poilbout, Vincent Martin, Bernard Franc, Laurence Lanfumey and Raymond Mongeau	2019	https://pubmed.ncbi.nlm.nih.gov/30792491/	Single	NR	NR	Mouse	C57BL/6J	10 weeks	NR	M	None	Paroxetine	5.5	Chronic [daily, 28x]	PO (drinking water)	Before extinction learning	695 s	5.5	Conditioned freezing	Freezing (%)							=									22.75	2.94		16 to 17	14.51	4.51		16 to 17	SEM	Figure 2I
Regue 2019	Increased 5-HT2C receptor editing predisposes to PTSD-like behaviors and alters BDNF and cytokines signaling	Mathilde Règue, Corinne Poilbout, Vincent Martin, Bernard Franc, Laurence Lanfumey and Raymond Mongeau	2019	https://pubmed.ncbi.nlm.nih.gov/30792491/	Single	NR	NR	Mouse	C57BL/6J	10 weeks	NR	M	VGV 5-HT2CR	Paroxetine	5.5	Chronic [daily, 28x]	PO (drinking water)	Before extinction learning	695 s	5.5	Conditioned freezing	Freezing (%)							<									34.9	7.65		10 to 12	79.02	6.47		10 to 12	SEM	Figure 2I
Regue 2019	Increased 5-HT2C receptor editing predisposes to PTSD-like behaviors and alters BDNF and cytokines signaling	Mathilde Règue, Corinne Poilbout, Vincent Martin, Bernard Franc, Laurence Lanfumey and Raymond Mongeau	2019	https://pubmed.ncbi.nlm.nih.gov/30792491/	Group	NR	NR	Mouse	C57BL/6J	10 weeks	NR	M	None	Paroxetine	16	Acute	IP	Before extinction learning	695 s	16	Conditioned freezing	Freezing (%)							<								YES	15.08	4.88		10 to 14	60.09	5.54		10 to 14	SEM	Figure 3B	Confounded measurement
Regue 2019	Increased 5-HT2C receptor editing predisposes to PTSD-like behaviors and alters BDNF and cytokines signaling	Mathilde Règue, Corinne Poilbout, Vincent Martin, Bernard Franc, Laurence Lanfumey and Raymond Mongeau	2019	https://pubmed.ncbi.nlm.nih.gov/30792491/	Group	NR	NR	Mouse	C57BL/6J	10 weeks	NR	M	VGV 5-HT2CR	Paroxetine	16	Acute	IP	Before extinction learning	695 s	16	Conditioned freezing	Freezing (%)							<								YES	18.63	5.76		10 to 14	93.57	2.88		10 to 14	SEM	Figure 3B	Confounded measurement
Regue 2019	Increased 5-HT2C receptor editing predisposes to PTSD-like behaviors and alters BDNF and cytokines signaling	Mathilde Règue, Corinne Poilbout, Vincent Martin, Bernard Franc, Laurence Lanfumey and Raymond Mongeau	2019	https://pubmed.ncbi.nlm.nih.gov/30792491/	Group	NR	NR	Mouse	C57BL/6J	10 weeks	NR	M	None	Paroxetine	16	Acute	IP	Before extinction learning	695 s	16	Conditioned freezing	Freezing (%)									<						YES	4.44444	3.88889		10 to 14	30.5556	7.77778		10 to 14	SEM	Figure 3C	Confounded measurement
Regue 2019	Increased 5-HT2C receptor editing predisposes to PTSD-like behaviors and alters BDNF and cytokines signaling	Mathilde Règue, Corinne Poilbout, Vincent Martin, Bernard Franc, Laurence Lanfumey and Raymond Mongeau	2019	https://pubmed.ncbi.nlm.nih.gov/30792491/	Group	NR	NR	Mouse	C57BL/6J	10 weeks	NR	M	VGV 5-HT2CR	Paroxetine	16	Acute	IP	Before extinction learning	695 s	16	Conditioned freezing	Freezing (%)									<						YES	17.2222	6.11111		10 to 14	87.7778	5.55556		10 to 14	SEM	Figure 3C	Confounded measurement
Riddle 2013	Caloric Restriction Enhances Fear Extinction Learning in Mice	Megan C Riddle, Morgan C McKenna, Yone J Yoon, Siobhan S Pattwell, Patricia Mae G Santos, B J Casey, Charles E Glatt	2013	https://pubmed.ncbi.nlm.nih.gov/23303073/	NR	NR	NR	Mouse	C57BL/6	NR	NR	NR	None	Fluoxetine	18	Chronic [daily, 23x]	PO (drinking water)	Before, during and after acquisition and extinction learning & retrieval	60 min	18	Conditioned freezing	Difference freezing (%)							=								YES	7.89	3.56	10.0692	8	1.86	2.78	11.4622	17	SEM	Figure 5A	Confounded measurement
Riddle 2013	Caloric Restriction Enhances Fear Extinction Learning in Mice	Megan C Riddle, Morgan C McKenna, Yone J Yoon, Siobhan S Pattwell, Patricia Mae G Santos, B J Casey, Charles E Glatt	2013	https://pubmed.ncbi.nlm.nih.gov/23303073/	NR	NR	NR	Mouse	C57BL/6	NR	NR	NR	None	Fluoxetine	18	Chronic [daily, 24x]	PO (drinking water)	Before, during and after acquisition and extinction learning & retrieval	60 min	18	Conditioned freezing	Difference freezing (%)											>				YES	22.73	4.02	11.3703	8	13.76	2.16	8.90591	17	SEM	Figure 5B	Confounded measurement
Sánchez 2003	R-citalopram counteracts the effect of escitalopram in a rat conditioned fear stress model of anxiety	Sánchez, C. and Gruca, P. and Bien, E. and Papp, M.	2003	https://pubmed.ncbi.nlm.nih.gov/12957234/	Group	Passive	Normal	Rat	Wistar	NR	[200-230g]	M	None	Escitalopram	0.5; 1; 2; 3.9	Acute	IP	Before acquisition retrieval	9 min	3.9	Conditioned freezing	Distance travelled (cm)						>										715.385	48.08		9 to 18	111.538	26.92		9 to 18	SEM	Figure 1
Sánchez 2003	R-citalopram counteracts the effect of escitalopram in a rat conditioned fear stress model of anxiety	Sánchez, C. and Gruca, P. and Bien, E. and Papp, M.	2003	https://pubmed.ncbi.nlm.nih.gov/12957234/	Group	Passive	Normal	Rat	Wistar	NR	[200-230g]	M	None	Citalopram	8	Acute	IP	Before acquisition retrieval	9 min	8	Conditioned freezing	Distance travelled (cm)						>										249.874	24.1814		9 to 18	110.831	28.2116		9 to 18	SEM	Figure 1
Sánchez 2003	R-citalopram counteracts the effect of escitalopram in a rat conditioned fear stress model of anxiety	Sánchez, C. and Gruca, P. and Bien, E. and Papp, M.	2003	https://pubmed.ncbi.nlm.nih.gov/12957234/	Group	Passive	Normal	Rat	Wistar	NR	[200-230g]	M	None	Escitalopram	2	Acute	IP	Before acquisition retrieval	9 min	2	Conditioned freezing	Distance travelled (cm)						>										412	24		9 to 18	122	18		9 to 18	SEM	Figure 3
Sánchez 2003	R-citalopram counteracts the effect of escitalopram in a rat conditioned fear stress model of anxiety	Sánchez, C. and Gruca, P. and Bien, E. and Papp, M.	2003	https://pubmed.ncbi.nlm.nih.gov/12957234/	Group	Passive	Normal	Rat	Wistar	NR	[200-230g]	M	None	Citalopram	4	Acute	IP	Before acquisition retrieval	9 min	4	Conditioned freezing	Distance travelled (cm)						>										323.81	26.67		9 to 18	121.905	18.1		9 to 18	SEM	Figure 3
Sanders 2016	Chronic Fluoxetine Dissociates Contextual from Auditory Fear Memory	Jeff Sanders, Mark Mayford	2016	https://pubmed.ncbi.nlm.nih.gov/27592057/	NR	NR	NR	Mouse	C57BL/6J	~2 months	NR	M	None	Fluoxetine	19	Chronic [daily, 30x]	PO (drinking water)	Before, during and after acquisition learning & retrieval	120 s	19	Conditioned freezing	Freezing (%)					=								YES			65.4545	1.81818	4.81046	7	72.7273	3.40909	8.35053	6	NR	Figure 1	Confounded measurement
Sanders 2016	Chronic Fluoxetine Dissociates Contextual from Auditory Fear Memory	Jeff Sanders, Mark Mayford	2016	https://pubmed.ncbi.nlm.nih.gov/27592057/	NR	NR	NR	Mouse	C57BL/6J	~2 months	NR	M	None	Fluoxetine	19	Chronic [daily, 30x]	PO (drinking water)	Before, during and after acquisition learning & retrieval	120 s	19	Conditioned freezing	Freezing (%)						<							YES			6.81818	2.72727	7.21569	6	51.8182	6.81818	16.7011	8	NR	Figure 1	Confounded measurement
Sanders 2016	Chronic Fluoxetine Dissociates Contextual from Auditory Fear Memory	Jeff Sanders, Mark Mayford	2016	https://pubmed.ncbi.nlm.nih.gov/27592057/	NR	NR	NR	Mouse	C57BL/6J	~2 months	NR	M	None	Fluoxetine	19	Chronic [daily, 24x]	PO (drinking water)	Before, during and after acquisition learning & retrieval	120 s	19	Conditioned freezing	Freezing (%)					=								YES			53.7017	5.63536	15.9392	8	48.0663	5.63536	15.9392	8	NR	Figure 2	Confounded measurement
Sanders 2016	Chronic Fluoxetine Dissociates Contextual from Auditory Fear Memory	Jeff Sanders, Mark Mayford	2016	https://pubmed.ncbi.nlm.nih.gov/27592057/	NR	NR	NR	Mouse	C57BL/6J	~2 months	NR	M	None	Fluoxetine	19	Chronic [daily, 24x]	PO (drinking water)	Before, during and after acquisition learning & retrieval	120 s	19	Conditioned freezing	Freezing (%)						<							YES			15.5801	3.31492	9.376	8	34.8066	5.30387	12.9918	8	NR	Figure 2	Confounded measurement
Santos 2006	Effects of acute and subchronic treatments with fluoxetine and desipramine on the memory of fear in moderate and high-intensity contextual conditioning	Julia M. Santos, Raquel C.R. Martinez, Marcus L. Brandão	2006	https://pubmed.ncbi.nlm.nih.gov/16831418/	Group	Passive	Normal	Rat	Wistar	NR	[250-300g]	M	None	Fluoxetine	20	Acute	IP	Before acquisition retrieval	20 min	20	Fear potentiated startle	Mean startle amplitude						=										517.22	87	369.11	18	340.79	50.76	215.356	18	SEM	Figure 1D
Santos 2006	Effects of acute and subchronic treatments with fluoxetine and desipramine on the memory of fear in moderate and high-intensity contextual conditioning	Julia M. Santos, Raquel C.R. Martinez, Marcus L. Brandão	2006	https://pubmed.ncbi.nlm.nih.gov/16831418/	Group	Passive	Normal	Rat	Wistar	NR	[250-300g]	M	None	Fluoxetine	10	Acute	IP	Before acquisition retrieval	20 min	10	Fear potentiated startle	Mean startle amplitude						=										303.18	45.86	194.568	18	499.36	86.62	367.498	18	SEM	Figure 1B
Santos 2006	Effects of acute and subchronic treatments with fluoxetine and desipramine on the memory of fear in moderate and high-intensity contextual conditioning	Julia M. Santos, Raquel C.R. Martinez, Marcus L. Brandão	2006	https://pubmed.ncbi.nlm.nih.gov/16831418/	Group	Passive	Normal	Rat	Wistar	NR	[250-300g]	M	None	Fluoxetine	20	Subchronic [3x in 24 h]	IP	Before acquisition retrieval	20 min	20	Fear potentiated startle	Mean startle amplitude						>										671.9	108.76	461.43	18	277.95	43.5	184.555	18	SEM	Figure 1D
Santos 2006	Effects of acute and subchronic treatments with fluoxetine and desipramine on the memory of fear in moderate and high-intensity contextual conditioning	Julia M. Santos, Raquel C.R. Martinez, Marcus L. Brandão	2006	https://pubmed.ncbi.nlm.nih.gov/16831418/	Group	Passive	Normal	Rat	Wistar	NR	[250-300g]	M	None	Fluoxetine	10	Subchronic [3x in 24 h]	IP	Before acquisition retrieval	20 min	10	Fear potentiated startle	Mean startle amplitude						=										517.2	104.46	443.186	18	484.08	91.72	389.135	18	SEM	Figure 1B
Saulskaya 2020	Inhibition of Serotonin Reuptake in the Medial Prefrontal Cortex during Acquisition of a Condition Refl ex Fear Reaction Promotes Formation of Generalized Fear	N. B. Saulskaya and O. E. Marchuk	2020	https://link.springer.com/article/10.1007/s11055-020-00918-x	NR	NR	NR	Rat	Sprague-Dawley	NR	[260-350g]	M	None	Fluoxetine	1 uM	Acute [1 day]	IC (mPFC)	Before and during acquisition learning	5 min	1 uM	Conditioned freezing	Freezing (s)			=													43	2	5.65685	8	40	2	7.48331	14	SEM	Table 1	AA; unilateral cannulae implantation
Shafia 2017	Effects of moderate treadmill exercise and fluoxetine on behavioural and cognitive deficits, hypothalamic-pituitary-adrenal axis dysfunction and alternations in hippocampal BDNF and mRNA expression of apoptosis – related proteins in a rat model of post-traumatic stress disorder	Sakineh Shafia, Abbas Ali Vafaei, Seyed Afshin Samaei, Ahmad Reza Bandegi, Alireza Rafiei, Reza Valadan, Zahra Hosseini-Khah, Raziyeh Mohammadkhani, Ali Rashidy-Pour	2017	https://pubmed.ncbi.nlm.nih.gov/28137660/	Group	Passive	Normal	Rat	Wistar	adult	200-250	M	None	Fluoxetine	10	Chronic [daily, 30x]	PO (drinking water)	Before acquisition learning	6 min	10	Inhibitory avoidance	Entrance latency (s)		=														95	12.24	32.384	7	123	7.89	20.875	7	SEM	Figure 2B
Shafia 2017	Effects of moderate treadmill exercise and fluoxetine on behavioural and cognitive deficits, hypothalamic-pituitary-adrenal axis dysfunction and alternations in hippocampal BDNF and mRNA expression of apoptosis – related proteins in a rat model of post-traumatic stress disorder	Sakineh Shafia, Abbas Ali Vafaei, Seyed Afshin Samaei, Ahmad Reza Bandegi, Alireza Rafiei, Reza Valadan, Zahra Hosseini-Khah, Raziyeh Mohammadkhani, Ali Rashidy-Pour	2017	https://pubmed.ncbi.nlm.nih.gov/28137660/	Group	Passive	Normal	Rat	Wistar	adult	200-250	M	SPS	Fluoxetine	10	Chronic [daily, 30x]	PO (drinking water)	Before acquisition learning	6 min	10	Inhibitory avoidance	Entrance latency (s)		<														157	13.33	35.2679	7	57	9.52	25.1876	7	SEM	Figure 2B
Song 2018	Role of dopamine D3 receptor in alleviating behavioural deficits in animal models of post-traumatic stress disorder	Song, D. and Ge, Y. and Chen, Z. and Shang, C. and Guo, Y. and Zhao, T. and Li, Y. and Wu, N. and Song, R. and Li, J.	2018	https://pubmed.ncbi.nlm.nih.gov/29510167/	Group	Passive	Normal	Rat	Sprague-Dawley	NR	170-190g	M	Single prolonged stress	Sertraline	15	Chronic [daily, 10x]	IG	Before, during and after acquisition learning & retrieval	5min	15	Conditioned freezing	Freezing (%)						<							YES			75	21.5909	68.2764	10	201.136	14.7727	46.7155	10	SEM	Figure 5	Confounded measurement
Spennato 2008	Fluoxetine protects hippocampal plasticity during conditioned fear stress and prevents fear learning potentiation	Guillaume Spennato & Carine Zerbib & Cesare Mondadori & René Garcia	2008	https://pubmed.ncbi.nlm.nih.gov/17992518/	Single	Passive	Normal	Rat	Wistar	NR	280g	M	None	Fluoxetine	7	Chronic [daily, 21x]	IP	After acquisition learning	3 min	7	Conditioned freezing	Freezing (%)						=										73.1707	7.31707	16.3615	5	55.4878	11.5854	25.9057	5	SEM	Figure 3B	AA; unilateral electrode implantation eyelid
Spennato 2008	Fluoxetine protects hippocampal plasticity during conditioned fear stress and prevents fear learning potentiation	Guillaume Spennato & Carine Zerbib & Cesare Mondadori & René Garcia	2008	https://pubmed.ncbi.nlm.nih.gov/17992518/	Single	Passive	Normal	Rat	Wistar	NR	280g	M	None	Fluoxetine	7	Chronic [daily, 21x]	IP	After acquisition learning	3 min	7	Conditioned freezing	Freezing (%)						=										73.33	5.78	12.9245	5	52.44	9.3	20.7954	5	SEM	Figure 2C	AA; unilateral electrode implantation hippocampus and eyelid
Steiner 2012	The brain orexin system and almorexant in fear-conditioned startle reactions in the rat	Michel A. Steiner & Hugues Lecourt & Francois Jenck	2012	https://pubmed.ncbi.nlm.nih.gov/22592903/	Group	Passive	Normal	Rat	F344	[8-10 weeks]	[240-260g]	M	None	Fluoxetine	3; 10; 30	Acute	PO	Before acquisition retrieval	NR	10	Fear potentiated startle	Mean startle amplitude (mV)					=											120.56	19.16		10 to 12	85.05	8.41		10 to 12	SEM	Figure 1C
Steiner 2012	The brain orexin system and almorexant in fear-conditioned startle reactions in the rat	Michel A. Steiner & Hugues Lecourt & Francois Jenck	2012	https://pubmed.ncbi.nlm.nih.gov/22592903/	Group	Passive	Normal	Rat	F344	[8-10 weeks]	[240-260g]	M	None	Sertraline	10; 30; 100	Acute	PO	Before acquisition retrieval	NR	100	Fear potentiated startle	Mean startle amplitude (mV)					>											303.704	24.6914		10 to 12	135.802	2.46914		10 to 12	SEM	Figure 1D
Su 2019	The anxiolytic-like effects of puerarin on an animal model of PTSD	Su, A. S. and Zhang, J. W. and Zou, J.	2019	https://pubmed.ncbi.nlm.nih.gov/31102911/	NR	NR	NR	Rat	Sprague-Dawley	NR	[180-200g]	NR	Single prolonged stress	Sertraline	15	Chronic [daily, 7x]	IG	Before, during and after acquisition learning & retrieval	5 min	15	Conditioned freezing	Freezing (%)						<							YES			27.8912	0.86	2.71956	10	37.0748	0.86	2.71956	10	SEM	Figure 4	Confounded measurement
Takahashi 2006	Effect of paroxetine on enhanced contextual fear induced by single prolonged stress in rats	Takahashi, T. and Morinobu, S. and Iwamoto, Y. and Yamawaki, S.	2006	https://pubmed.ncbi.nlm.nih.gov/17031709/	Group	NR	NR	Rat	Sprague-Dawley	8 weeks	NR	M	Single prolonged stress	Paroxetine	2.5; 5; 10	Subchronic [2x]	PO	Before and during acquisition learning & retrieval	3 min	2.5	Conditioned freezing	Freezing (s)						=							YES			131.444	14.7139	36.0415	6	116.73	15.6948	38.4443	6	SEM	Figure 4	Confounded measurement
Takahashi 2006	Effect of paroxetine on enhanced contextual fear induced by single prolonged stress in rats	Takahashi, T. and Morinobu, S. and Iwamoto, Y. and Yamawaki, S.	2006	https://pubmed.ncbi.nlm.nih.gov/17031709/	Group	NR	NR	Rat	Sprague-Dawley	8 weeks	NR	M	None	Paroxetine	0.01; 0.03; 0.1 mg/ml drinking water	Chronic [daily, 14x]	PO (drinking water)	Before and during acquisition learning & retrieval	3 min	0.03mg/ml	Conditioned freezing	Freezing (s)						=							YES			55.125	2.63	7.89	9	67.5	3.38	10.14	9	SEM	Figure 2	Confounded measurement
Takahashi 2006	Effect of paroxetine on enhanced contextual fear induced by single prolonged stress in rats	Takahashi, T. and Morinobu, S. and Iwamoto, Y. and Yamawaki, S.	2006	https://pubmed.ncbi.nlm.nih.gov/17031709/	Group	NR	NR	Rat	Sprague-Dawley	8 weeks	NR	M	Single prolonged stress	Paroxetine	0.01; 0.03; 0.1 mg/ml drinking water	Chronic [daily, 14x]	PO (drinking water)	Before and during acquisition learning & retrieval	3 min	0.03mg/ml	Conditioned freezing	Freezing (s)						<							YES			55.125	3	9	9	106.875	3.38	10.14	9	SEM	Figure 2	Confounded measurement
Tamaki 2008	Transient suppression of progenitor cell proliferation through NMDA receptors in hippocampal dentate gyrus of mice with traumatic stress experience	Keisuke Tamaki, Kiyofumi Yamada, Noritaka Nakamichi, Hideo Taniura, Yukio Yoneda	2008	https://pubmed.ncbi.nlm.nih.gov/18221371/	NR	NR	NR	Mouse	Std-ddY	6 weeks	30-35 g	M	WIRS	Fluvoxamine	30	Acute	IP	After acquisition learning	15 min	30	Conditioned freezing	Freezing (%)					=											32.76	3.93	12.4278	10	30.59	2.89	9.13898	10	SEM	Figure 1D
Tamaki 2008	Transient suppression of progenitor cell proliferation through NMDA receptors in hippocampal dentate gyrus of mice with traumatic stress experience	Keisuke Tamaki, Kiyofumi Yamada, Noritaka Nakamichi, Hideo Taniura, Yukio Yoneda	2008	https://pubmed.ncbi.nlm.nih.gov/18221371/	NR	NR	NR	Mouse	Std-ddY	6 weeks	30-35 g	M	WIRS	Fluvoxamine	30	Chronic [daily, 14x]	IP	After acquisition learning	15 min	30	Conditioned freezing	Freezing (%)					<											9.51	1.34		10 to 19	30.08	3		10 to 19	SEM	Figure 1D
Tikker 2020	Inactivation of the GATA Cofactor ZFPM1 Results in Abnormal Development of Dorsal Raphe Serotonergic Neuron Subtypes and Increased Anxiety-Like Behavior	Laura Tikker, Plinio Casarotto, Parul Singh, Caroline Biojone, T. Petteri Piepponen, Nuri Estartús, Anna Seelbach, Ravindran Sridharan, Liina Laukkanen, Eero Castrén, and Juha Partanen	2020	https://pubmed.ncbi.nlm.nih.gov/33046550/	NR	NR	NR	Mouse	ICR	[3-6 months]	NR	F	None	Fluoxetine	15	Chronic [daily, 21x]	PO (drinking water)	Before acquisition learning	13 min	15	Conditioned freezing	Freezing (%)		=														11.9171	1.5544	5.38461	12	15.544	2.33161	9.32642	16	SEM	Figure 7A
Tikker 2020	Inactivation of the GATA Cofactor ZFPM1 Results in Abnormal Development of Dorsal Raphe Serotonergic Neuron Subtypes and Increased Anxiety-Like Behavior	Laura Tikker, Plinio Casarotto, Parul Singh, Caroline Biojone, T. Petteri Piepponen, Nuri Estartús, Anna Seelbach, Ravindran Sridharan, Liina Laukkanen, Eero Castrén, and Juha Partanen	2020	https://pubmed.ncbi.nlm.nih.gov/33046550/	NR	NR	NR	Mouse	ICR	[3-6 months]	NR	F	Zfpm1CKO	Fluoxetine	15	Chronic [daily, 21x]	PO (drinking water)	Before acquisition learning	13 min	15	Conditioned freezing	Freezing (%)		<														12.4352	1.5544	6.02018	15	23.3161	5.18135	20.7254	16	SEM	Figure 7A
Tikker 2020	Inactivation of the GATA Cofactor ZFPM1 Results in Abnormal Development of Dorsal Raphe Serotonergic Neuron Subtypes and Increased Anxiety-Like Behavior	Laura Tikker, Plinio Casarotto, Parul Singh, Caroline Biojone, T. Petteri Piepponen, Nuri Estartús, Anna Seelbach, Ravindran Sridharan, Liina Laukkanen, Eero Castrén, and Juha Partanen	2020	https://pubmed.ncbi.nlm.nih.gov/33046550/	NR	NR	NR	Mouse	ICR	[3-6 months]	NR	F	None	Fluoxetine	15	Chronic [daily, 21x]	PO (drinking water)	Before acquisition learning	8 min	15	Conditioned freezing	Freezing (%)				=												7.25389	1.5544	5.38461	12	19.171	3.10881	12.4352	16	SEM	Figure 7A
Tikker 2020	Inactivation of the GATA Cofactor ZFPM1 Results in Abnormal Development of Dorsal Raphe Serotonergic Neuron Subtypes and Increased Anxiety-Like Behavior	Laura Tikker, Plinio Casarotto, Parul Singh, Caroline Biojone, T. Petteri Piepponen, Nuri Estartús, Anna Seelbach, Ravindran Sridharan, Liina Laukkanen, Eero Castrén, and Juha Partanen	2020	https://pubmed.ncbi.nlm.nih.gov/33046550/	NR	NR	NR	Mouse	ICR	[3-6 months]	NR	F	Zfpm1CKO	Fluoxetine	15	Chronic [daily, 21x]	PO (drinking water)	Before acquisition learning	8 min	15	Conditioned freezing	Freezing (%)				<												15.0259	3.36788	13.0437	15	35.7513	7.25389	29.0155	16	SEM	Figure 7A
Toth 2012	Pharmacological interference with metabotropic glutamate receptor subtype 7 but not subtype 5 differentially affects within- and between-session extinction of Pavlovian conditioned fear	Iulia Toth, Monika Dietz, Daniel Peterlik, Sabine E. Huber, Markus Fendt, Inga D. Neumann, Peter J. Flor, David A. Slattery	2012	https://pubmed.ncbi.nlm.nih.gov/22079159/	Group	Passive	Normal	Rat	Wistar	NR	220-250g	M	None	Fluoxetine	10	Acute	IP	Before extinction retrieval	1 trial	10	Conditioned freezing	Freezing (%)											=					35.75	9.95	33.0004	11	39.52	10.75	30.4056	8	SEM	Figure 5C
Ulloa 2010	Comparison of the antidepressant sertraline on differential depression-like behaviors elicited by restraint stress and repeated corticosterone administration	Ulloa, J. L. and CastaÃ±eda, P. and BerrÃ­os, C. and DÃ­az-Veliz, G. and Mora, S. and Bravo, J. A. and Araneda, K. and Menares, C. and Morales, P. and Fiedler, J. L.	2010	https://pubmed.ncbi.nlm.nih.gov/20705085/	Group	Passive	Normal	Rat	Sprague-Dawley	NR	[200-250g]	M	None	Sertraline	10	Chronic [daily, 13x]	IP	Before acquisition learning	50 trials	10	Active avoidance	Conditioned avoidance response (%)	<															17.9688	0.54	2.02049	14	31.875	0.43	1.55039	13	SEM	Figure 4A
Ulloa 2010	Comparison of the antidepressant sertraline on differential depression-like behaviors elicited by restraint stress and repeated corticosterone administration	Ulloa, J. L. and CastaÃ±eda, P. and BerrÃ­os, C. and DÃ­az-Veliz, G. and Mora, S. and Bravo, J. A. and Araneda, K. and Menares, C. and Morales, P. and Fiedler, J. L.	2010	https://pubmed.ncbi.nlm.nih.gov/20705085/	Group	Passive	Normal	Rat	Sprague-Dawley	NR	[200-250g]	M	Restraint	Sertraline	10	Chronic [daily, 13x]	IP	Before acquisition learning	50 trials	10	Active avoidance	Conditioned avoidance response (%)	=															20.3125	0.94	2.48701	7	7.8125	0.55	1.55563	8	SEM	Figure 4A
Uniyal 2019	Co-treatment of piracetam with risperidone rescued extinction deficits in experimental paradigms of post-traumatic stress disorder by restoring the physiological alterations in cortex and hippocampus	Uniyal, A. and Singh, R. and Akhtar, A. and Bansal, Y. and Kuhad, A. and Sah, S. P.	2019	https://pubmed.ncbi.nlm.nih.gov/31445955/	NR	Passive	Normal	Rat	Sprague-Dawley	NR	[200-250g]	M	Single prolonged stress	Sertraline	10	Chronic[daily, 11x]	IP	During extinction learning	2 min	10	Conditioned freezing	Freezing (%)							<									8.94	3.51	9.28659	7	39.13	3.49	9.23367	7	SEM	Table 1
Valentine 2008	Differential effects of chronic antidepressant treatment on shuttle box escape deficits induced by uncontrollable stress	Gerald Valentine & Antonia Dow & Mounira Banasr & Brian Pittman & Ronald Duman	2008	https://pubmed.ncbi.nlm.nih.gov/18604599/	Group	NR	NR	Rat	Sprague-Dawley	NR	[175-225g]	M	None	Fluoxetine	5	Chronic [daily, 21x]	IP	After acquisition learning	25 trials	5	Two-way active avoidance	Escape failure (#)						=										18.98	3.64	9.63053	7	25.87	0.77	2.03723	7	SEM	Figure 7
Valentine 2008	Differential effects of chronic antidepressant treatment on shuttle box escape deficits induced by uncontrollable stress	Gerald Valentine & Antonia Dow & Mounira Banasr & Brian Pittman & Ronald Duman	2008	https://pubmed.ncbi.nlm.nih.gov/18604599/	Group	NR	NR	Rat	Sprague-Dawley	NR	[175-225g]	M	None	Fluoxetine	5	Chronic [daily, 20x]	IP	After acquisition learning	25 trials	5	Two-way active avoidance	Escape failure (#)						=										11.32	4.67	12.3557	7	19.31	5.3	14.0225	7	SEM	Figure 6
Valentine 2008	Differential effects of chronic antidepressant treatment on shuttle box escape deficits induced by uncontrollable stress	Gerald Valentine & Antonia Dow & Mounira Banasr & Brian Pittman & Ronald Duman	2008	https://pubmed.ncbi.nlm.nih.gov/18604599/	Group	NR	NR	Rat	Sprague-Dawley	NR	[175-225g]	M	None	Fluoxetine	5	Chronic [daily, 21x]	IP	After acquisition learning	25 trials	5	Two-way active avoidance	Escape failure (#)						=										21.57	2.55	6.74667	7	20.72	3	7.93725	7	SEM	Figure 5B
Valentine 2008	Differential effects of chronic antidepressant treatment on shuttle box escape deficits induced by uncontrollable stress	Gerald Valentine & Antonia Dow & Mounira Banasr & Brian Pittman & Ronald Duman	2008	https://pubmed.ncbi.nlm.nih.gov/18604599/	Group	NR	NR	Rat	Sprague-Dawley	NR	[175-225g]	M	None	Fluoxetine	5	Subchronic [daily, 6x]	IP	After acquisition learning	25 trials	5	Two-way active avoidance	Escape failure (#)						=										11.28	2.87	7.59331	7	18.09	4.2	11.1122	7	SEM	Figure 3
Valentine 2008	Differential effects of chronic antidepressant treatment on shuttle box escape deficits induced by uncontrollable stress	Gerald Valentine & Antonia Dow & Mounira Banasr & Brian Pittman & Ronald Duman	2008	https://pubmed.ncbi.nlm.nih.gov/18604599/	Group	NR	NR	Rat	Sprague-Dawley	NR	[175-225g]	M	None	Citalopram	2; 5; 10	Subchronic [daily, 6x]	IP	After acquisition learning	25 trials	5	Two-way active avoidance	Escape failure (#)						=										15.0739	3.10345		7 to 15	19.064	1.33005		7 to 15	SEM	Figure 4
Valentine 2008	Differential effects of chronic antidepressant treatment on shuttle box escape deficits induced by uncontrollable stress	Gerald Valentine & Antonia Dow & Mounira Banasr & Brian Pittman & Ronald Duman	2008	https://pubmed.ncbi.nlm.nih.gov/18604599/	Group	NR	NR	Rat	Sprague-Dawley	NR	[175-225g]	M	Chronic unpredictable stress	Fluoxetine	5	Chronic [daily, 21x]	IP	After acquisition learning	25 trials	5	Two-way active avoidance	Escape failure (#)						<										7.10145	1.73913		5 to 6	19.5652	1.15942		5 to 6	SEM	Figure 8
Verma 2016	Investigating the role of nisoldipine in foot-shock-induced post-traumatic stress disorder in mice	Verma, M. and Bali, A. and Singh, N. and Jaggi, A. S.	2016	https://pubmed.ncbi.nlm.nih.gov/26662718/	NR	Passive	Normal	Mouse	Swiss	NR	20-30 g	NR	None	Sertraline	15	Chronic [daily, 13x]	PO	Before, during and after acquisition learning & retrieval	5 min	15	Conditioned freezing	Freezing (s)						<							YES			52.7473		4.12088	6	273.626		3.2967	6	SD	Figure 6	Confounded measurement
Villard 2011	Pharmacological Interaction With the Sigma1 (σ1)-Receptor in the Acute Behavioral Effects of Antidepressants	Vanessa Villard, Johann Meunier, Nathalie Chevallier, Tangui Maurice	2011	https://pubmed.ncbi.nlm.nih.gov/21427517/	Group	Passive	Normal	Mouse	C57BL/6j x 129s/Sv	2 months	NR	NR	None	Fluoxetine	20; 40	Acute	IP	Before acquisition retrieval	6 min	20	Conditioned freezing	Mobility counts (#)						=										189.189	27.027	85.467	10	162.162	16.2162	56.1746	12	SEM	Figure 5A
Villard 2011	Pharmacological Interaction With the Sigma1 (σ1)-Receptor in the Acute Behavioral Effects of Antidepressants	Vanessa Villard, Johann Meunier, Nathalie Chevallier, Tangui Maurice	2011	https://pubmed.ncbi.nlm.nih.gov/21427517/	Group	Passive	Normal	Mouse	C57BL/6j x 129s/Sv	2 months	NR	NR	None	Fluvoxamine	20; 40	Acute	IP	Before acquisition retrieval	6 min	40	Conditioned freezing	Mobility counts (#)						>										481.48	26.14	82.6619	10	172.11	47.93	151.568	10	SEM	Figure 5B
Villard 2011	Pharmacological Interaction With the Sigma1 (σ1)-Receptor in the Acute Behavioral Effects of Antidepressants	Vanessa Villard, Johann Meunier, Nathalie Chevallier, Tangui Maurice	2011	https://pubmed.ncbi.nlm.nih.gov/21427517/	Group	Passive	Normal	Mouse	C57BL/6j x 129s/Sv	2 months	NR	NR	None	Sertraline	20; 40	Acute	IP	Before acquisition retrieval	6 min	40	Conditioned freezing	Mobility counts (#)						>										362.162	27.027	85.467	10	124.324	21.6216	68.3736	10	SEM	Figure 5C
Wang 2008	A modified single-prolonged stress model for post-traumatic stress disorder	Wang, W. and Liu, Y. and Zheng, H. and Wang, H. N. and Jin, X. and Chen, Y. C. and Zheng, L. N. and Luo, X. X. and Tan, Q. R.	2008	https://pubmed.ncbi.nlm.nih.gov/18577419/	Group	NR	Normal	Rat	Sprague-Dawley	[8 weeks]	NR	M	Single prolonged stress	Paroxetine	20	Acute	PO (drinking water)	Before acquisition retrieval	1 min	20	Conditioned freezing	Freezing (s)					=											99.3243	14.1892	53.0911	14	105.946	14.1892	53.0911	14	SEM	Figure 3A
Wang 2008	A modified single-prolonged stress model for post-traumatic stress disorder	Wang, W. and Liu, Y. and Zheng, H. and Wang, H. N. and Jin, X. and Chen, Y. C. and Zheng, L. N. and Luo, X. X. and Tan, Q. R.	2008	https://pubmed.ncbi.nlm.nih.gov/18577419/	Group	NR	Normal	Rat	Sprague-Dawley	[8 weeks]	NR	M	Single prolonged stress	Paroxetine	20	Chronic [daily, 14x]	PO (drinking water)	Before acquisition retrieval	1 min	20	Conditioned freezing	Freezing (s)					<											26.9595	16.0811	55.7065	12	105.946	14.1892	53.0911	14	SEM	Figure 3A
Witkin 2016	Preclinical findings predicting efficacy and side-effect profile of LY2940094, an antagonist of nociceptin receptors	Jeffrey M. Witkin, Linda M. Rorick-Kehn, Mark J. Benvenga, Benjamin L. Adams, Scott D. Gleason, Karen M. Knitowski, Xia Li, Steven Chaney, Julie F. Falcone, Janice W. Smith, Julie Foss, Kirsti Lloyd, John T. Catlow, David L. McKinzie, Kjell A. Svensson, Vanessa N. Barth, Miguel A. Toledo, Nuria Diaz, Celia Lafuente, Alma Jiménez, Alfonso Benito, Conception Pedrega, Maria A. Martínez-Grau, Anke Po…	2016	https://pubmed.ncbi.nlm.nih.gov/28097008/	NR	NR	NR	Mouse	C57BL/6	NR	NR	NR	None	Paroxetine	1; 3; 10	Acute	IP	Before acquisition retrieval	4 min	3	Conditioned freezing	Immobility (%)					<											49.65	11.35		10 to 11	16.17	4.5		10 to 11	SEM	Figure 6B
Xiong 2015	Fluoxetine treatment reverses the intergenerational impact of maternal separation on fear and anxiety behaviors	Gui-Jing Xiong, Yuan Yang, Jun Cao, Rong-Rong Mao, Lin Xu	2015	https://pubmed.ncbi.nlm.nih.gov/25576374/	NR	NR	Normal	Rat	Sprague-Dawley	[8-12 weeks]	NR	M	Maternal separation	Fluoxetine	10	Chronic [daily, 29x]	PO	Before, during and after acquisiton and extinction learning & retrieval	14 min	10	Conditioned freezing	Freezing (%)		=														56.45	2.44	7.32	9	73.17	4.53	13.59	9	SEM	Figure 3A
Xiong 2015	Fluoxetine treatment reverses the intergenerational impact of maternal separation on fear and anxiety behaviors	Gui-Jing Xiong, Yuan Yang, Jun Cao, Rong-Rong Mao, Lin Xu	2015	https://pubmed.ncbi.nlm.nih.gov/25576374/	NR	NR	Normal	Rat	Sprague-Dawley	[8-12 weeks]	NR	M	Maternal separation	Fluoxetine	10	Chronic [daily, 33x]	PO	Before, during and after acquisiton and extinction learning & retrieval	10 min	10	Conditioned freezing	Freezing (%)		<						<							YES	14.98	1.74	5.22	9	34.15	2.44	7.32	9	SEM	Figure 3B	Confounded measurement
Xiong 2015	Fluoxetine treatment reverses the intergenerational impact of maternal separation on fear and anxiety behaviors	Gui-Jing Xiong, Yuan Yang, Jun Cao, Rong-Rong Mao, Lin Xu	2015	https://pubmed.ncbi.nlm.nih.gov/25576374/	NR	NR	Normal	Rat	Sprague-Dawley	[8-12 weeks]	NR	M	Maternal separation	Fluoxetine	10	Chronic [daily, 44x]	PO	Before, during and after acquisiton and extinction learning & retrieval	4 min	10	Conditioned freezing	Freezing (%)		<										<			YES	3.83	2.26	6.78	9	37.11	6.79	20.37	9	SEM	Figure 3C	Confounded measurement
Xiong 2015	Fluoxetine treatment reverses the intergenerational impact of maternal separation on fear and anxiety behaviors	Gui-Jing Xiong, Yuan Yang, Jun Cao, Rong-Rong Mao, Lin Xu	2015	https://pubmed.ncbi.nlm.nih.gov/25576374/	NR	NR	Normal	Rat	Sprague-Dawley	[8-12 weeks]	NR	M	None	Fluoxetine	10	Chronic [daily, 29x]	PO	Before, during and after acquisiton and extinction learning & retrieval	14 min	10	Conditioned freezing	Freezing (%)		=														70.03	4.88	14.64	9	64.46	2.09	6.27	9	SEM	Figure 3A
Xiong 2015	Fluoxetine treatment reverses the intergenerational impact of maternal separation on fear and anxiety behaviors	Gui-Jing Xiong, Yuan Yang, Jun Cao, Rong-Rong Mao, Lin Xu	2015	https://pubmed.ncbi.nlm.nih.gov/25576374/	NR	NR	Normal	Rat	Sprague-Dawley	[8-12 weeks]	NR	M	None	Fluoxetine	10	Chronic [daily, 31x]	PO	Before, during and after acquisiton and extinction learning & retrieval	10 min	10	Conditioned freezing	Freezing (%)		=						=							YES	11.85	1.4	4.2	9	14.63	1.74	5.22	9	SEM	Figure 3B	Confounded measurement
Xiong 2015	Fluoxetine treatment reverses the intergenerational impact of maternal separation on fear and anxiety behaviors	Gui-Jing Xiong, Yuan Yang, Jun Cao, Rong-Rong Mao, Lin Xu	2015	https://pubmed.ncbi.nlm.nih.gov/25576374/	NR	NR	Normal	Rat	Sprague-Dawley	[8-12 weeks]	NR	M	None	Fluoxetine	10	Chronic [daily, 44x]	PO	Before, during and after acquisiton and extinction learning & retrieval	4 min	10	Conditioned freezing	Freezing (%)		=										=			YES	9.41	2.79	8.37	9	14.11	5.4	16.2	9	SEM	Figure 3C	Confounded measurement
Yokoyama 2009	Anxiolytic-like profiles of histamine H3 receptor agonists in animal models of anxiety: A comparative study with antidepressants and benzodiazepine anxiolytic	Yokoyama, F. and Yamauchi, M. and Oyama, M. and Okuma, K. and Onozawa, K. and Nagayama, T. and Shinei, R. and Ishikawa, M. and Sato, Y. and Kakui, N.	2009	https://pubmed.ncbi.nlm.nih.gov/19357839/	Group	Passive	Normal	Rat	Wistar	NR	200-250	M	None	Fluvoxamine	30; 60	Acute	PO	Before acquisition retrieval	5 min	60	Conditioned freezing	Freezing (s)						=										152.482	8.71	23.05	7	209.22	9.38	24.82	7	SEM	Figure 6
Yokoyama 2009	Anxiolytic-like profiles of histamine H3 receptor agonists in animal models of anxiety: A comparative study with antidepressants and benzodiazepine anxiolytic	Yokoyama, F. and Yamauchi, M. and Oyama, M. and Okuma, K. and Onozawa, K. and Nagayama, T. and Shinei, R. and Ishikawa, M. and Sato, Y. and Kakui, N.	2009	https://pubmed.ncbi.nlm.nih.gov/19357839/	Group	Passive	Normal	Rat	Wistar	NR	200-250	M	None	Fluvoxamine	30; 60	Subchronic [daily, 5x]	PO	Before acquisition retrieval	5 min	60	Conditioned freezing	Freezing (s)						<										162.857	6.48	17.14	7	233.571	3.64	9.64	7	SEM	Figure 6
Yoshimizu 2006	An mGluR2/3 antagonist, MGS0039, exerts antidepressant and anxiolytic effects in behavioral models in rats	Yoshimizu, T. and Shimazaki, T. and Ito, A. and Chaki, S.	2006	https://pubmed.ncbi.nlm.nih.gov/16612616/	Group	NR	Normal	Rat	Sprague-Dawley	NR	270-300	M	None	Fluvoxamine	3; 10; 30	Acute	PO	Before acquisition retrieval	5 min	30	Conditioned freezing	Freezing (s)						<										168	5.77	20	12	250	2.31	8	12	SEM	Figure 2A
Young 2017	Inhibition of serotonin transporters disrupts the enhancement of fear memory extinction by 3,4-methylenedioxymethamphetamine (MDMA)	Matthew B. Young, Seth D. Norrholm, Lara M. Khoury, Tanja Jovanovic, Sheila A.M. Rauch, Collin M. Reiff, Boadie W. Dunlop, Barbara O. Rothbaum, Leonard L. Howell	2017	https://pubmed.ncbi.nlm.nih.gov/28741031/	Group	Passive	Normal	Mouse	C57BL/6	49-112 days	NR	M	None	Citalopram	5; 10; 20	Acute	IP	Before extinction learning	NR	20	Conditioned freezing	Freezing (%)							<									14.25	4.11	11.62	8	47.9	2.6	7.35	8	SEM	Figure 1A
Young 2017	Inhibition of serotonin transporters disrupts the enhancement of fear memory extinction by 3,4-methylenedioxymethamphetamine (MDMA)	Matthew B. Young, Seth D. Norrholm, Lara M. Khoury, Tanja Jovanovic, Sheila A.M. Rauch, Collin M. Reiff, Boadie W. Dunlop, Barbara O. Rothbaum, Leonard L. Howell	2017	https://pubmed.ncbi.nlm.nih.gov/28741031/	Group	Passive	Normal	Mouse	C57BL/6	49-112 days	NR	M	None	Citalopram	5; 10; 20	Acute	IP	Before extinction learning	NR	5	Conditioned freezing	Freezing (%)									=					YES		32.88	5.34	15.1	8	28.77	4.79	13.55	8	SEM	Figure 1A	Confounded measurement
Yu 2020	Basolateral Amygdala but Not Medial Prefrontal Cortex Contributes to Chronic Fluoxetine Treatments for PTSD Symptoms in Mice	Ying Hao Yu, Chen Yin Ou, Bai Chuang Shyu, and Andrew Chih Wei Huang	2020	https://pubmed.ncbi.nlm.nih.gov/33299494/	Group	NR	Normal	Mouse	C57BL/6	NR	[25-35g]	M	None	Fluoxetine	2.5	Chronic [daily, 16x]	IP	Before, during and after acquisiton and extinction learning & retrieval	2 min	2.5	Conditioned freezing	Freezing (%)						=							YES			26.0606	2.42424	6.85679	8	103.03	6.36364	17.9991	8	SEM	Figure 2	Confounded measurement
Zhang 2000	Long-term fluoxetine produces behavioral anxiolytic effects without inhibiting neuroendocrine responses to conditioned stress in rats	Yahong Zhang, Danı K. Raap, Francisca Garcia, Florence Serres, Qing Ma, George Battaglia, Louis D. Van de Kar	2000	https://pubmed.ncbi.nlm.nih.gov/10650130/	Group	NR	Normal	Rat	Sprague-Dawley	NR	280-320	M	None	Fluoxetine	10	Chronic [daily, 15x]	IP	Before and during acquisition learning	10 min	10	Conditioned freezing	Freezing(s)				<												413.2	16.5	52.1776	10	467.1	25.1	70.9935	8	SEM	Table 1
Zhang 2012	Anxiolytic Effects of Flavonoids in AnimalModels of Posttraumatic Stress Disorder	Li-Ming Zhang, Jia-Zhi Yao, Yang Li, Kai Li, Hong-Xia Chen, You-Zhi Zhang, Yun-Feng Li	2012	https://pubmed.ncbi.nlm.nih.gov/23316258/	NR	NR	NR	Mouse	ICR	NR	[16-20g]	M	None	Sertraline	15	Chronic [daily, 15x]	IG	After acquisition learning	5 min	15	Conditioned freezing	Freezing (s)						<										26.51	4.88	15.4319	10	111.98	23.72	75.0092	10	SEM	Figure 1C
Zhang 2012	Anxiolytic Effects of Flavonoids in AnimalModels of Posttraumatic Stress Disorder	Li-Ming Zhang, Jia-Zhi Yao, Yang Li, Kai Li, Hong-Xia Chen, You-Zhi Zhang, Yun-Feng Li	2012	https://pubmed.ncbi.nlm.nih.gov/23316258/	NR	NR	NR	Mouse	ICR	NR	[16-20g]	M	Single prolonged stress	Sertraline	15	Chronic [daily, 15x]	PO	Before acquisition learning	5 min	15	Conditioned freezing	Freezing (s)				<												142.647	11.7647	37.2033	10	233.824	13.2353	41.8537	10	SEM	Figure 4
Zhang 2014	Anxiolytic-like effects of YL-IPA08, a potent ligand for the translocator protein (18 kDa) in animal models of post-traumatic stress disorder	Li-Ming Zhang, Zhi-Kun Qiu, Nan Zhao, Hong-Xia Chen, Yan-Qin Liu, Jiang-Ping Xu, You-Zhi Zhang, Ri-Fang Yang, Yun-Feng Li	2014	https://pubmed.ncbi.nlm.nih.gov/24763106/	NR	NR	Normal	Mouse	ICR	NR	[16-20g]	M	None	Sertraline	15	Chronic [daily, 15x]	IG	After acquisition learning	5 min	15	Conditioned freezing	Freezing (s)						<										34.18	3.86		8 to 10	54.96	3.54		8 to 10	SEM	Figure 2B
Zhang 2014	Anxiolytic-like effects of YL-IPA08, a potent ligand for the translocator protein (18 kDa) in animal models of post-traumatic stress disorder	Li-Ming Zhang, Zhi-Kun Qiu, Nan Zhao, Hong-Xia Chen, Yan-Qin Liu, Jiang-Ping Xu, You-Zhi Zhang, Ri-Fang Yang, Yun-Feng Li	2014	https://pubmed.ncbi.nlm.nih.gov/24763106/	NR	NR	Normal	Mouse	ICR	NR	[16-20g]	M	Time dependent sensitization	Sertraline	15	Chronic [daily, 15x]	IG	Before, during and after acquisition learning & retrieval	5 min	15	Conditioned freezing	Freezing (s)						<							YES			71.114	13.9896		8 to 10	211.01	13.9896		8 to 10	SEM	Figure 3B	Confounded measurement
Zhang 2015	Anxiolytic effects of ketamine in animal models of posttraumatic stress disorder	Li-Ming Zhang, Wen-Wen Zhou, Ya-Jun Ji, Ying Li, Nan Zhao, Hong-Xia Chen, Rui Xue, Xin-Guo Mei, You-Zhi Zhang, Heng-Lin Wang, Yun-Feng Li	2015	https://pubmed.ncbi.nlm.nih.gov/25231918/	NR	NR	Normal	Mouse	ICR	NR	[16-20g]	M	None	Sertraline	15	Chronic [daily, 15x]	IG	After acquisition learning	3 min	15	Conditioned freezing	Freezing (s)						<										18.2	17.89		8 to 10	78.14	5.02		8 to 10	SEM	Figure 1B
Zhang 2016	Involvement of allopregnanolone in the anti-PTSD-like effects of AC-5216	Li-Ming Zhang, Zhi-Kun Qiu, Xiao-Fei Chen, Nan Zhao, Hong-Xia Chen, Rui- Xue, You-Zhi Zhang, Ri-Fang Yang and Yun-Feng Li	2016	https://pubmed.ncbi.nlm.nih.gov/26783231/	NR	Passive	Normal	Rat	Sprague-Dawley	NR	[170-190 g]	M	Time dependent sensitization	Sertraline	15	Chronic [daily, 15x]	IG	Before, during and after acquisition learning & retrieval	5 min	15	Conditioned freezing	Freezing (s)						<							YES			29.09	1.8	5.09117	8	60.36	3.09	8.73984	8	SEM	Figure 2A	Confounded measurement
Zhang 2017	Resveratrol ameliorated the behavioral deficits in a mouse model of posttraumatic stress disorder	Ze-Shun Zhang, Zhi-Kun Qiu, Jia-Li He, Xu Liu, Ji-Sheng Chen, Yu-Lu Wang	2017	https://pubmed.ncbi.nlm.nih.gov/28947177/	NR	Passive	Normal	Mouse	ICR	[7 weeks]	[18-22g]	M	None	Sertraline	15	Subchronic [daily, 5x]	IG	Before acquisition retrieval	5 min	15	Conditioned freezing	Freezing (s)						<										15.43	3.8	12.02	10	28.26	2.07	6.55	10	SEM	Figure 2A
Zhang 2020	Anxiolytic-like effects of treadmill exercise on an animal model of post-traumatic stress disorder and its mechanism	Jun Zhang, Rui Xue, Yun-Feng Li, You-Zhi Zhang, Hong-Wen Wei	2020	https://pubmed.ncbi.nlm.nih.gov/32008312/	NR	NR	NR	Rat	Sprague-Dawley	NR	[170-190g]	M	Time dependent sensitization	Sertraline	15	Chronic [daily, 7x]	IG	Before, during and after acquisition learning & retrieval	5 min	15	Conditioned freezing	Freezing (s)						<							YES			149.554	17.8571		10 to 13	205.357	17.8571		10 to 13	SEM	Figure 2C	Confounded measurement

## Sheet: Risk of bias
article code	1 (Reporting) Is it mentioned that the experiment was randomised?	2 (Bias) Was the allocation sequence adequately generated and applied?	3 (Bias) Were the groups similar at baseline or adjusted for confounders?	4 (Reporting) Is it mentioned that the exp was blinded (level unknown)?	5 (Bias) Was the allocation adequately concealed?	6 (Bias) Are the animals randomly housed during the experiment ?	7 (Bias) Were the caregivers/ investigators during the course of the exp. adequately blinded ?	8 (Bias) Were animals selected at random during outcome assessment ?	9 (Bias) Was the outcome assessment adequately blinded ?	10 (Bias) Were incomplete outcome data adequately addressed?	11 (Bias) Are reports of the study free of selective outcome reporting?	12 (Bias) Was the study apparently free of other problems that could cause a high risk of bias?
Aguiar 2013	N	?	Y	Y	?	?	?	?	Y	?	?	Y
Archer 1982	Y	?	Y	N	?	?	?	?	?	?	?	?
Archer 1984	Y	?	Y	N	?	?	?	?	?	?	?	?
Bentefour 2015	N	?	?	Y	?	?	?	?	Y	?	?	?
Beulig 2008	Y	Y	?	N	?	?	?	?	?	?	?	?
Bijlsma 2015	N	?	?	N	?	?	?	?	?	?	?	N
Bui 2013	Y	?	N	Y	?	NA	Y	?	Y	?	?	N
Burghardt 2004	N	?	Y	N	?	?	?	?	?	?	?	Y
Burghardt 2007	N	?	Y	Y	?	?	?	?	Y	?	?	?
Burghardt 2013	N	?	Y	Y	?	?	?	?	Y	?	?	Y
Burhans 2013	N	?	Y	N	?	?	?	?	?	?	?	Y
Camp 2012	N	?	?	Y	Y	?	?	?	Y	?	?	Y
Cavazutti 1999	Y	?	Y	N	?	?	?	?	?	Y	?	?
Clément 2020	N	?	?	N	?	?	?	?	?	?	?	Y
Cosentino 2019	N	?	Y	N	?	?	?	?	?	?	?	Y
Deschaux 2011	N	?	?	N	?	?	?	?	?	?	?	?
Dutta 2019	N	?	Y	Y	?	?	?	?	Y	?	?	Y
Fitzgerald 2015	N	?	Y	N	?	?	?	?	?	?	?	?
Fuertig 2016	N	?	Y	N	?	?	?	?	?	Y	?	?
Gottschalk 2018	N	?	?	N	?	?	?	?	?	?	?	N
Graham 2018	N	?	?	Y	?	?	?	?	N	?	?	Y
Gravius 2006	N	?	Y	N	?	?	?	?	?	?	?	?
Greenwood 2008	Y	?	?	Y	?	?	?	?	Y	Y	?	?
Grillon 2007	N	?	?	Y	Y	NA	Y	?	Y	?	?	?
Grillon 2009	Y	?	?	Y	Y	NA	Y	?	Y	?	?	Y
Gunduz-Cinar 2016	N	?	?	Y	?	?	?	?	Y	?	?	Y
Hashimoto 1996	N	?	Y	Y	?	?	?	?	Y	?	?	?
Hashimoto 1999	N	?	Y	N	?	?	?	?	?	?	?	?
Hashimoto 2009	N	?	?	Y	?	?	?	?	Y	?	?	?
Hellewell 1999	Y	?	Y	Y	N	NA	Y	?	Y	Y	?	?
Herrmann 2012	N	?	Y	Y	?	?	?	?	Y	Y	?	Y
Huang 2014	Y	?	?	Y	?	?	?	?	Y	?	?	?
Inoue 1996a	N	?	Y	N	?	?	?	?	?	?	?	?
Inoue 1996b	N	?	Y	N	?	?	?	?	?	?	?	?
Inoue 2004	N	?	Y	N	?	?	?	?	?	?	?	?
Izumi 2006	N	?	?	N	?	?	?	?	?	?	?	?
Jiang 2014	Y	?	?	Y	?	?	?	?	Y	Y	?	Y
Jiao 2014	Y	?	Y	N	?	?	?	?	?	?	?	?
Jin 2016	N	?	Y	Y	?	?	?	?	?	?	?	Y
Joordens 1996	N	?	Y	N	?	?	?	?	?	Y	?	?
Ju 2017	Y	?	?	N	?	?	?	?	?	Y	?	Y
Karakaya 2021	N	?	?	N	?	?	?	?	?	?	?	Y
Karpova 2011	N	?	?	N	?	?	?	?	?	?	?	?
Kasahara 2015	N	?	?	N	?	?	?	?	?	?	?	Y
Kassai 2012	N	?	Y	N	?	?	?	?	?	?	?	Y
Kitaichi 2014	N	?	?	N	?	?	?	?	?	?	?	Y
Lèbron-Milad 2013	N	?	?	N	?	?	?	?	?	?	?	?
Lee 1992	Y	?	Y	N	?	?	?	?	?	N	?	?
Lee 2012	Y	?	Y	Y	?	?	?	?	Y	?	?	?
Lee 2018a	N	?	Y	Y	?	?	?	?	Y	?	?	Y
Lee 2018b	N	?	Y	N	?	?	?	?	?	?	?	Y
Lee 2021	Y	?	Y	N	?	?	?	?	?	?	?	Y
Leuner 2004	N	?	?	N	?	?	?	?	?	?	?	?
Li 2001	Y	?	Y	N	?	?	?	?	?	?	?	?
Li 2020	Y	?	?	N	?	?	?	?	?	Y	?	Y
Lin 2016	Y	?	?	N	?	?	?	?	?	N	?	?
Louis 2008	N	?	?	N	?	?	?	?	?	?	?	?
Martinez 2007	Y	?	Y	N	?	?	?	?	?	?	?	Y
Masuda 2013	N	?	?	N	?	?	?	?	?	?	?	?
McMurray 2019	N	?	?	Y	?	?	?	?	Y	N	?	?
Mead 2009	Y	?	Y	N	?	?	?	?	?	?	?	?
Melo 2012	N	?	?	N	?	?	?	?	?	?	?	?
Menezes 2018	N	?	?	Y	?	?	?	?	Y	?	?	Y
Miao 2014	Y	?	?	N	?	?	?	?	?	Y	?	?
Miles 2011	N	?	Y	N	?	?	?	?	?	?	?	N
Mirza 2005	Y	?	Y	N	?	?	?	?	?	?	?	?
Miyajima 2017	Y	?	Y	N	N	?	N	?	N	?	?	Y
Miyamoto 2000	N	?	?	N	?	?	?	?	?	?	?	?
Miyamoto 2004	N	?	Y	N	?	?	?	?	?	?	?	?
Mochizuki 2002	N	?	Y	Y	?	?	?	?	Y	?	?	?
Molewijk 1995	Y	?	?	N	?	?	?	?	?	Y	?	?
Montezinho 2010	N	?	Y	Y	?	?	?	?	Y	?	?	?
Montoya 2020	N	?	Y	N	?	?	?	?	?	?	?	Y
Muraki 1999	Y	?	Y	N	?	?	?	?	?	?	?	?
Muraki 2008	N	?	Y	N	?	?	?	?	?	?	?	?
Mutlu 2011	Y	?	Y	N	?	?	?	?	?	?	?	?
Nakamura 2001	N	?	?	N	?	?	?	?	?	?	?	?
Nelson 1997	N	?	?	N	?	?	?	?	?	?	?	?
Nelson 2007	N	?	?	N	?	?	?	?	?	Y	?	?
Nikaido 2016	Y	?	?	N	?	?	?	?	?	Y	?	Y
Nishikawa 2007	N	?	?	N	?	?	?	?	?	?	?	N
Ohno 2018	N	?	?	N	?	?	?	?	?	?	?	Y
Pamplona 2011	Y	?	?	N	?	?	?	?	?	?	?	Y
Perkins 2009	Y	Y	?	Y	Y	NA	Y	?	Y	?	?	?
Perrine 2016	N	?	Y	Y	?	?	?	?	Y	Y	?	Y
Pettersson 2015	N	?	?	N	?	?	?	?	?	Y	?	Y
Popova 2014	N	?	?	N	?	?	?	?	?	Y	?	N
Prajapati 2020	Y	?	Y	N	?	?	?	?	?	Y	?	Y
Prajapati 2021a	Y	?	Y	N	?	?	?	?	?	Y	?	Y
Prajapati 2021b	Y	?	Y	N	?	?	?	?	?	Y	?	Y
Pytka 2017	Y	?	Y	N	?	?	?	?	?	?	?	?
Qiu 2013	N	?	?	N	?	?	?	?	?	?	?	?
Qiu 2017	N	?	Y	N	?	?	?	?	?	?	?	Y
Ravinder 2013	N	?	Y	N	?	?	?	?	?	?	?	Y
Regue 2019	Y	?	?	N	?	?	?	?	?	?	?	Y
Riddle 2013	N	?	?	N	?	?	?	?	?	?	?	Y
Sánchez 2003	N	?	?	N	?	?	?	?	?	?	?	?
Sanders 2016	N	?	?	N	?	?	?	?	?	?	?	Y
Santos 2006	Y	?	Y	N	?	?	?	?	?	?	?	?
Saulskaya 2020	N	?	?	N	?	?	?	?	?	Y	?	?
Shafia 2017	N	?	Y	N	?	?	?	?	?	Y	?	Y
Song 2018	N	?	?	Y	?	?	?	?	Y	?	?	Y
Spennato 2008	N	?	?	N	?	?	?	?	?	Y	?	?
Steiner 2012	Y	?	?	N	?	?	?	?	?	N	?	N
Su 2019	N	?	?	Y	?	?	?	?	Y	?	?	Y
Takahashi 2006	Y	?	?	Y	?	?	?	?	Y	?	?	?
Tamaki 2008	Y	?	Y	N	?	?	?	?	?	?	?	?
Tikker 2020	N	?	?	N	?	?	?	?	?	?	?	Y
Toth 2012	N	?	Y	N	?	?	?	?	?	?	?	Y
Ulloa 2010	Y	?	Y	Y	?	?	?	?	Y	?	?	?
Uniyal 2019	Y	?	Y	Y	?	?	?	?	Y	?	?	Y
Valentine 2008	Y	?	Y	N	?	?	?	?	?	N	?	?
Verma 2015	N	?	?	N	?	?	?	?	?	Y	?	?
Villard 2011	N	?	?	N	?	?	?	?	?	?	?	?
Wang 2008	Y	?	?	N	?	?	?	?	?	?	?	?
Witkin 2016	N	?	?	N	?	?	?	?	?	?	?	Y
Xiong 2015	Y	?	?	Y	?	?	?	?	Y	?	?	?
Yokoyama 2009	N	?	Y	Y	?	?	?	?	Y	?	?	?
Yoshimizu 2006	N	?	Y	N	?	?	?	?	?	?	?	?
Young 2017	N	?	?	N	?	?	?	?	?	?	?	N
Yu 2020	N	?	?	N	?	?	?	?	?	Y	?	Y
Zhang 2000	Y	?	Y	Y	?	?	?	?	Y	?	?	?
Zhang 2012	N	?	Y	Y	?	?	?	?	Y	?	?	Y
Zhang 2014	N	?	Y	N	?	?	?	?	?	?	?	Y
Zhang 2015	N	?	Y	N	?	?	?	?	?	?	?	Y
Zhang 2016	Y	?	Y	N	?	?	?	?	?	N	?	Y
Zhang 2017	N	?	Y	Y	?	?	?	?	Y	?	?	Y
Zhang 2020	Y	?	Y	N	?	?	?	?	?	?	?	?
